# Supplementary material for: Sulfadiazine selection enables high‐efficiency transformation in Nannochloropsis and Microchloropsis
Source: Plant J. 2026 Jul 31;127(3):e71063. doi: 10.1111/tpj.71063 (PMC13427358; doi:10.1111/tpj.71063)
Supplement: Supplementary file 1 — Data S1. Annotated plasmid construct sequences used in this study. [file TPJ-127-0-s002.txt]

LOCUS       Cyto-Sul-EV_pABNE-Sulv1_pRibi::sul1⇄mScarlet        7680 bp ds-DNA     circular     15-JUN-2026
DEFINITION  .
ACCESSION   .
KEYWORDS    .
SOURCE      
  ORGANISM  .
COMMENT     Empty vector control for Nannochloropsis and Microchloropsis       
            containing the mScarlet-I3 expression cassette. The vector includes
            a cytoplasmic sul1 gene conferring resistance to sulfadiazine for  
            selection.
FEATURES             Location/Qualifiers
     misc_feature    7..912
                     /ApEinfo_revcolor="#b7e6d7"
                     /ApEinfo_fwdcolor="#b7e6d7"
                     /label="HR flanking"
     misc_feature    913..935
                     /ApEinfo_revcolor="#b1ff67"
                     /ApEinfo_fwdcolor="#b1ff67"
                     /note="Linearization of pABNE expression fragment for
                     transformation."
                     /label="pABNE_linearize_F"
     misc_feature    complement(919..1149)
                     /ApEinfo_revcolor="#84b0dc"
                     /ApEinfo_fwdcolor="#84b0dc"
                     /label="35S terminator"
     misc_feature    complement(1153..1992)
                     /ApEinfo_revcolor="#f58a5e"
                     /ApEinfo_fwdcolor="#f58a5e"
                     /label="SulR (sul1)"
     misc_feature    1993..3173
                     /ApEinfo_revcolor="#c6c9d1"
                     /ApEinfo_fwdcolor="#c6c9d1"
                     /label="Ribi"
     misc_feature    3226..3915
                     /ApEinfo_revcolor="#f58a5e"
                     /ApEinfo_fwdcolor="#f58a5e"
                     /label="mScarletI3"
     misc_feature    3925..4541
                     /ApEinfo_revcolor="#b7e6d7"
                     /ApEinfo_fwdcolor="#b7e6d7"
                     /label="Alpha tubuline terminator"
     misc_feature    complement(4527..4547)
                     /ApEinfo_revcolor="#b1ff67"
                     /ApEinfo_fwdcolor="#b1ff67"
                     /label="pABNE_linearize _R"
     misc_feature    4548..5453
                     /ApEinfo_revcolor="#c6c9d1"
                     /ApEinfo_fwdcolor="#c6c9d1"
                     /label="HR flanking region"
     rep_origin      complement(5704..6292)
                     /ApEinfo_revcolor="#c7b0e3"
                     /ApEinfo_fwdcolor="#c7b0e3"
                     /note="high-copy-number ColE1/pMB1/pBR322/pUC origin
                     ofreplication"
                     /label="ori"
     misc_feature    complement(6533..7393)
                     /ApEinfo_revcolor="#85dae9"
                     /ApEinfo_fwdcolor="#85dae9"
                     /label="AmpR"
     promoter        complement(7394..7498)
                     /ApEinfo_revcolor="#c6c9d1"
                     /ApEinfo_fwdcolor="#c6c9d1"
                     /label="AmpR promoter"
ORIGIN      
        1 caattggttg atactttgat tggcatacga aacttggtgg gacggcttga taaccggctg
       61 ttgcaacaag gactatgcat cgaaggtgca caccctggaa gccccgagtc ctctgttcga
      121 gatactgctc catcacacga gcaggactca caacgagagt tcaatcaatc gggtcagctt
      181 cgtatgagtg atgcacctgg tgaagttgca gagaggcatc ggaagaaggt gctttttgac
      241 actgtcacga gcgtgtgtcc atgagtcatg gcacatctga tctcgtgacc accttttcat
      301 tcttacggag aatgagaaac gtctcttgaa aaaatttgct gtccaatcag tggcgatgcg
      361 gtgttcttga acacgcttgc cctgactgaa ccattgaagt tgtgtgatgt gtgaagatga
      421 atgtcttcac cataactcaa caacaataac gatagcaaca ccaaacagtt tcgacttggc
      481 ggcatcttct cggtgccata acaaacactg agaaagcctt tggactgatc ctggcactcg
      541 ttgccgtgtc attccatctc caattcggac ctccaatcaa gcaaggctac ccgctgaatt
      601 taagcatata actaagcgga ggaaaagaaa ctaaccagga ttcccctagt aacggcgaca
      661 accagctcag aactggagcg gacaagggga atccgactgt ttaattaaaa caaagcattg
      721 cgatggtcgg agacgatgtt gacgcaatgt gatttctgcc cagtgctctg aatgtcaaag
      781 tgaaggaatt caaccaagcg cgggtaaacg gcgggagtaa ctatgactct cttaaggtag
      841 ccaaatgcct cgtcatctaa ttggaatgcc cctcccccct ccctccttcc cttcatcctc
      901 ccctccgagc agcatatgca ggtcactgga ttttggtttt aggaattaga aattttattg
      961 atagaagtat tttacaaata caaatacata ctaagggttt cttatatgct caacacatga
     1021 gcgaaaccct ataagaaccc taattccctt atctgggaac tactcacaca ttattctgga
     1081 gaaaaataga gagagataga tttgtagaga gagactggtg atttttgcgg actccggtcg
     1141 gcatctacta ctctaggcat gatctaaccc tcggtctctg gcgtcgcgac tgcgaaattt
     1201 cgcgagggtt tccgagatgg tgattgcgct tcgcagatct ccaggcgcgt gggtgcggac
     1261 gtagtcagcg ccattgccga tcgcgtgaag ttccgccgca aggctcgctg gacccagatc
     1321 ctttacagga aggccaacgg tggcgcccaa gaaggatttc cgcgacaccg agaccaatag
     1381 cggaagcccc aacgccgact tcagcttttg aaggttcgac agcacgtgca gcgatgtttc
     1441 cggtgcgggg ctcaagaaaa atcccatccc cggatcgagg atgagccggt cggcagcgac
     1501 cccgctccgt cgcaaggcgg aaacccgcgc ctcgaagaac cgcacaatct cgtcgagcgc
     1561 gtcttcgggt cgaaggtgac cggtgcgggt ggcgatgcca tcccgctgcg ctgagtgcat
     1621 aaccaccagc ctgcagtccg cctcagcaat atcgggatag agcgcagggt caggaaatcc
     1681 ttggatatcg ttcaggtagc ccacgccgcg cttgagcgca tagcgctggg tttccggttg
     1741 gaagctgtcg attgaaacac ggtgcatctg atcggacagg gcgtctaaga gcggcgcaat
     1801 acgtctgatc tcatcggccg gcgatacagg cctcgcgtcc ggatggctgg cggccggtcc
     1861 gacatccacg acgtctgatc cgactcgcag catttcgatc gccgcggtga cagcgccggc
     1921 ggggtctagc cgccggctct catcgaagaa ggagtcctcg gtgagattca gaatgccgaa
     1981 caccgtcacc atggttgcgt gtgtatctgt gtgcagtgga tattgttacc gagtttggtg
     2041 agcgtgagtc cgttagtgcc ctggtggtgg tggattagga gagtgggtga ctcggtgtcc
     2101 atggctttct tcgctcatta taggagggga aaggaatgag ggagggtggg gagaccgcgt
     2161 ctgttgttga ccaccgattt acttcttgcc tcccttcccc tccctcccct caatccgtac
     2221 gacacaaata gtagccgagt gtctgctgca gagcgcatga ttagtgtggt agacaacgag
     2281 ggagggaagg atgtacaggg catggcacgg agaagcgatg gtggccagga agaggagagg
     2341 tcgtgagaac aggatgtgtt gcgaatggat aaaaacagaa agcgatggct ctgggcttcg
     2401 aaagcagggg acattaggac gtgtagacca tctcgacgga tccctctgta tctctgttgt
     2461 gcgtgaatgt tttctgtgca cgtgtagtgt gtgagagtag aacccgggaa ctcgaacaga
     2521 gaaaagcatg ggtggctgtg gtgtggaggc ttcgttccca ccacatgccc ttctccttcg
     2581 cctcgcctct ccctgccttc ttccacgcac ccttgcgccc ctcgttctca atacctggct
     2641 cacttccacc attcaaacaa ccatcacgat acaggcattt atctatcgtt gaagacttct
     2701 tcctccggta gatcttagcc aaggtaagaa gaggggcatg cagcaaggag aaagaaatga
     2761 tgcatgatga ggaatagaag gggaggaggg agggatatga tgggaagcga aagcgcatat
     2821 tctggtggtc tgctgcctga tggggagtct agctgtgaca ctgaggacgg tggctgctgg
     2881 tggctgcggg cgctgccttg gtgatcaatg ggagtaaagg gagggaagga ggtagcgtga
     2941 acggatgacg cggagaagtt taggggtctc tttacgtatc gcccctgccg cccgcctctc
     3001 tgcgataaat gtgcctgtta ccctgcagcc tctattcttc actgtgttcc tgttttccaa
     3061 cagcctctat tcttccctgt cttttgttgc agtggcgtca tcctctcttt gccccagtcg
     3121 tcgttctctc gactcactca ctccccccct ccttccctcc ctccatccac agagcgcagg
     3181 cctaagcttg gtagtgctgg tagtgctggt agtgctggtt ccgcgatgga tagcacggaa
     3241 gctgtcatca aggaattcat gcgattcaag gtccacatgg agggctccat gaacggtcac
     3301 gagttcgaga ttgaaggaga gggcgagggt cgtccatacg aaggtaccca gaccgctaag
     3361 ttgaaggtta ctaaaggcgg tccgctcccc ttctcgtggg acattctctc gccccaattc
     3421 atgtacggat ctcgtgcctt cattaagcat ccagctgata ttccagatta ctggaagcaa
     3481 agtttccctg aaggattcaa gtgggagcgt gtgatgatct tcgaagacgg cggcacggtg
     3541 tctgttacac aggacacatc tcttgaagat ggaacactta tctataaagt taagttgcgt
     3601 ggcggaaact tcccaccaga cggtccagtt atgcagaaac gcacgatggg ttgggaagcc
     3661 tctacagagc gcctctaccc ggaggatgtc gtgctgaagg gtgacattaa gatggctttg
     3721 cgactcaaag atggcggccg atacttggct gacttcaaaa ccacttataa ggcgaaaaaa
     3781 cctgtccaaa tgccaggcgc gttcaacatt gatcgcaaac ttgacattac ctcccataac
     3841 gaagactaca cggtcgttga gcagtatgaa cgaagtgtcg cgcgacattc tacaggcggc
     3901 tccggtggtt cgtgagcgag ctcctggcca gggatcagga ggagggagtg aagaggagaa
     3961 gggatctggt ttcagagatc cccacttctg ccgtcgtctt tcggccttcc ttccttttag
     4021 gtgtcatgcc ttaggtcctt caagtcctca cctgtcgtcg tcatgtgtgt gtgtgcccgt
     4081 catacaagtc actcgatcca attcacgcat cggttcaatc aaaataagac tagaccccga
     4141 gggaagaagg gcagaaggaa atcgaagggg tgggatgtgt gtgagagagg gaaggagaaa
     4201 tgaaagaagt gaacaatgtc atggtagcca gtaaggagag agtagaagcg aagaaagcaa
     4261 aagcactgtt gtgaagaaac gaaatggaag atggtcatcg ctcctggctc tacttgtggt
     4321 ttttctatct ttaatttcag gcgtcctgga ctcgttacat cagctccctt atctcattgg
     4381 tttatcccct actctactgc tgcttcttcc ttccatccgt gactgtataa caacgaattg
     4441 tagtaccgca gatagacaat agaaaaatgc caaaaaaggc atcattgatt tgctcctccc
     4501 cattaagtca ctgtacgcca ccatcgccac taccctccct tgatatctcc aactcatcgt
     4561 catcgtcctt tcccgtacga gaaatttaaa agctagacct ctacttaccc cctactatta
     4621 acccgctcat cctgacctct cactcctctt cctcatcttc ctccaccacc ggcacaccct
     4681 ccacttctcc ttcgtgccgt acaggtaaca aagccaacct ctcgagcact tctaacgctg
     4741 ggcccttggg gttgccatgg accagggcct ctatctgtcg acgttgagag cgtgtcatgg
     4801 atagctcaaa atcaattatc acatctacta ccgacagggc attcttccag ctttcactaa
     4861 ttagcaaact ctctagcaat gtcacgagaa tatccgcccc agcgacatca tctcgatctc
     4921 gcatctcttg cagcaagccc gcaacccgat ccaggcgacc tcgatccacg tgacagagcg
     4981 ctgctactgc tgcagggtcc ccgccctgaa atgctggagg caaattgtga tatacatcaa
     5041 atgccttctc aatctgcttt ggattcgccg cccagcatcc acggagcaaa gacccataga
     5101 accctcggtc cgccttccac ccctgttcct ccaccaggcc gaggatggtt tcagctgcgg
     5161 ccaggtcagg cggatctagc ttggtgcaat agacaaacgt ggcccaccgg taagtgtcat
     5221 aacttgtgtt tggcttcaag accaagtccc ccagcagatc tctcgcccgg tccgactggc
     5281 caacgcgtaa ggaggcgaga atcgcaggga cacctaagcg atcatgtttt accagcatct
     5341 cccgcggtaa ggtagcagcc acgtccgcca gctcctggaa gcgacatgct tgcttcagac
     5401 acttgaaaag ccggcggtag gtcagtgggt tcggcatcga ggatggccca tggcaattga
     5461 ggctaggtgg aggctcagtg atgataagtc tgcgatggtg gatgcatgtg tcatggtcat
     5521 agctgtttcc tgtgtgaaat tgttatccgc tcagagggca caatcctatt ccgcgctatc
     5581 cgacaatctc caagacatta ggtggagttc agttcggcgt atggcatatg tcgctggaaa
     5641 gaacatgtga gcaaaaggcc agcaaaaggc caggaaccgt aaaaaggccg cgttgctggc
     5701 gtttttccat aggctccgcc cccctgacga gcatcacaaa aatcgacgct caagtcagag
     5761 gtggcgaaac ccgacaggac tataaagata ccaggcgttt ccccctggaa gctccctcgt
     5821 gcgctctcct gttccgaccc tgccgcttac cggatacctg tccgcctttc tcccttcggg
     5881 aagcgtggcg ctttctcata gctcacgctg taggtatctc agttcggtgt aggtcgttcg
     5941 ctccaagctg ggctgtgtgc acgaaccccc cgttcagccc gaccgctgcg ccttatccgg
     6001 taactatcgt cttgagtcca acccggtaag acacgactta tcgccactgg cagcagccac
     6061 tggtaacagg attagcagag cgaggtatgt aggcggtgct acagagttct tgaagtggtg
     6121 gcctaactac ggctacacta gaagaacagt atttggtatc tgcgctctgc tgaagccagt
     6181 taccttcgga aaaagagttg gtagctcttg atccggcaaa caaaccaccg ctggtagcgg
     6241 tggttttttt gtttgcaagc agcagattac gcgcagaaaa aaaggatctc aagaagatcc
     6301 tttgatcttt tctacggggt ctgacgctct attcaacaaa gccgccgtcc cgtcaagtca
     6361 gcgtaaatgg gtagggggct tcaaatcgtc ctcgtgatac caattcggag cctgcttttt
     6421 tgtacaaact tgttgataat ggcaattcaa ggatcttcac ctagatcctt ttaaattaaa
     6481 aatgaagttt taaatcaatc taaagtatat atgagtaaac ttggtctgac agttaccaat
     6541 gcttaatcag tgaggcacct atctcagcga tctgtctatt tcgttcatcc atagttgcct
     6601 gactccccgt cgtgtagata actacgatac gggagggctt accatctggc cccagtgctg
     6661 caatgatacc gcgagagcca cgctcaccgg ctccagattt atcagcaata aaccagccag
     6721 ccggaagggc cgagcgcaga agtggtcctg caactttatc cgcctccatc cagtctatta
     6781 attgttgccg ggaagctaga gtaagtagtt cgccagttaa tagtttgcgc aacgttgttg
     6841 ccattgctac aggcatcgtg gtgtcacgct cgtcgtttgg tatggcttca ttcagctccg
     6901 gttcccaacg atcaaggcga gttacatgat cccccatgtt gtgcaaaaaa gcggttagct
     6961 ccttcggtcc tccgatcgtt gtcagaagta agttggccgc agtgttatca ctcatggtta
     7021 tggcagcact gcataattct cttactgtca tgccatccgt aagatgcttt tctgtgactg
     7081 gtgagtactc aaccaagtca ttctgagaat agtgtatgcg gcgaccgagt tgctcttgcc
     7141 cggcgtcaat acgggataat accgcgccac atagcagaac tttaaaagtg ctcatcattg
     7201 gaaaacgttc ttcggggcga aaactctcaa ggatcttacc gctgttgaga tccagttcga
     7261 tgtaacccac tcgtgcaccc aactgatctt cagcatcttt tactttcacc agcgtttctg
     7321 ggtgagcaaa aacaggaagg caaaatgccg caaaaaaggg aataagggcg acacggaaat
     7381 gttgaatact catactcttc ctttttcaat attattgaag catttatcag ggttattgtc
     7441 tcatgagcgg atacatattt gaatgtattt agaaaaataa acaaataggg gttccgcgca
     7501 catttccccg aaaagtgcca gatacctgaa acaaaaccca tcgtacggcc aaggaagtct
     7561 ccaataactg tgatccacca caagcgccag ggttttccca gtcacgacgt tgtaaaacga
     7621 cggccagtca tgcataatcc gcacgcatct ggaataagga agtgccattc cgcctgacct
//

LOCUS       Cyto-Sul-CzBKT_pABNE-Sulv1_pRibi::sul1⇄cTP–CzBKT-(GSA)3-mScarlet        8711 bp ds-DNA     circular     15-JUN-2026
DEFINITION  .
ACCESSION   .
KEYWORDS    .
SOURCE      
  ORGANISM  .
COMMENT     Expression vector for Nannochloropsis and Microchloropsis enabling 
            heterologous expression of Chromochloris zofingiensis β-carotene   
            ketolase fused to the fluorophore mScarlet-I3. The vector includes 
            a cytoplasmic sul1 gene conferring resistance to sulfadiazine for  
            selection.
FEATURES             Location/Qualifiers
     misc_feature    7..912
                     /ApEinfo_revcolor="#b7e6d7"
                     /ApEinfo_fwdcolor="#b7e6d7"
                     /label="HR flanking"
     misc_feature    913..935
                     /ApEinfo_revcolor="#b1ff67"
                     /ApEinfo_fwdcolor="#b1ff67"
                     /note="Linearization of pABNE expression fragment for
                     transformation."
                     /label="pABNE_linearize_F"
     misc_feature    complement(919..1149)
                     /ApEinfo_revcolor="#84b0dc"
                     /ApEinfo_fwdcolor="#84b0dc"
                     /label="35S terminator"
     misc_feature    complement(1153..1992)
                     /ApEinfo_revcolor="#f58a5e"
                     /ApEinfo_fwdcolor="#f58a5e"
                     /label="SulR (sul1)"
     misc_feature    1993..3173
                     /ApEinfo_revcolor="#c6c9d1"
                     /ApEinfo_fwdcolor="#c6c9d1"
                     /label="Ribi"
     misc_feature    3186..3284
                     /ApEinfo_revcolor="#ffef86"
                     /ApEinfo_fwdcolor="#ffef86"
                     /note="Chloroplast targeting peptide derived from NoVCP1
                     (violaxanthin/chlorophyll a-binding protein 1)"
                     /label="cTP"
     misc_feature    3285..4220
                     /ApEinfo_revcolor="#ffef86"
                     /ApEinfo_fwdcolor="#ffef86"
                     /note="β-carotene ketolase (CzBKT) from Chromochloris
                     zofingiensis (AY772713)"
                     /label="CzBKT"
     misc_feature    4221..4256
                     /ApEinfo_revcolor="#faac61"
                     /ApEinfo_fwdcolor="#faac61"
                     /label="Linker (GSA)3"
     misc_feature    4257..4946
                     /ApEinfo_revcolor="#f58a5e"
                     /ApEinfo_fwdcolor="#f58a5e"
                     /label="mScarletI3"
     misc_feature    4956..5572
                     /ApEinfo_revcolor="#b7e6d7"
                     /ApEinfo_fwdcolor="#b7e6d7"
                     /label="Alpha tubuline terminator"
     misc_feature    complement(5558..5578)
                     /ApEinfo_revcolor="#b1ff67"
                     /ApEinfo_fwdcolor="#b1ff67"
                     /label="pABNE_linearize _R"
     misc_feature    5579..6484
                     /ApEinfo_revcolor="#c6c9d1"
                     /ApEinfo_fwdcolor="#c6c9d1"
                     /label="HR flanking region"
     rep_origin      complement(6735..7323)
                     /ApEinfo_revcolor="#c7b0e3"
                     /ApEinfo_fwdcolor="#c7b0e3"
                     /note="high-copy-number ColE1/pMB1/pBR322/pUC origin
                     ofreplication"
                     /label="ori"
     misc_feature    complement(7564..8424)
                     /ApEinfo_revcolor="#85dae9"
                     /ApEinfo_fwdcolor="#85dae9"
                     /label="AmpR"
     promoter        complement(8425..8529)
                     /ApEinfo_revcolor="#c6c9d1"
                     /ApEinfo_fwdcolor="#c6c9d1"
                     /label="AmpR promoter"
ORIGIN      
        1 caattggttg atactttgat tggcatacga aacttggtgg gacggcttga taaccggctg
       61 ttgcaacaag gactatgcat cgaaggtgca caccctggaa gccccgagtc ctctgttcga
      121 gatactgctc catcacacga gcaggactca caacgagagt tcaatcaatc gggtcagctt
      181 cgtatgagtg atgcacctgg tgaagttgca gagaggcatc ggaagaaggt gctttttgac
      241 actgtcacga gcgtgtgtcc atgagtcatg gcacatctga tctcgtgacc accttttcat
      301 tcttacggag aatgagaaac gtctcttgaa aaaatttgct gtccaatcag tggcgatgcg
      361 gtgttcttga acacgcttgc cctgactgaa ccattgaagt tgtgtgatgt gtgaagatga
      421 atgtcttcac cataactcaa caacaataac gatagcaaca ccaaacagtt tcgacttggc
      481 ggcatcttct cggtgccata acaaacactg agaaagcctt tggactgatc ctggcactcg
      541 ttgccgtgtc attccatctc caattcggac ctccaatcaa gcaaggctac ccgctgaatt
      601 taagcatata actaagcgga ggaaaagaaa ctaaccagga ttcccctagt aacggcgaca
      661 accagctcag aactggagcg gacaagggga atccgactgt ttaattaaaa caaagcattg
      721 cgatggtcgg agacgatgtt gacgcaatgt gatttctgcc cagtgctctg aatgtcaaag
      781 tgaaggaatt caaccaagcg cgggtaaacg gcgggagtaa ctatgactct cttaaggtag
      841 ccaaatgcct cgtcatctaa ttggaatgcc cctcccccct ccctccttcc cttcatcctc
      901 ccctccgagc agcatatgca ggtcactgga ttttggtttt aggaattaga aattttattg
      961 atagaagtat tttacaaata caaatacata ctaagggttt cttatatgct caacacatga
     1021 gcgaaaccct ataagaaccc taattccctt atctgggaac tactcacaca ttattctgga
     1081 gaaaaataga gagagataga tttgtagaga gagactggtg atttttgcgg actccggtcg
     1141 gcatctacta ctctaggcat gatctaaccc tcggtctctg gcgtcgcgac tgcgaaattt
     1201 cgcgagggtt tccgagatgg tgattgcgct tcgcagatct ccaggcgcgt gggtgcggac
     1261 gtagtcagcg ccattgccga tcgcgtgaag ttccgccgca aggctcgctg gacccagatc
     1321 ctttacagga aggccaacgg tggcgcccaa gaaggatttc cgcgacaccg agaccaatag
     1381 cggaagcccc aacgccgact tcagcttttg aaggttcgac agcacgtgca gcgatgtttc
     1441 cggtgcgggg ctcaagaaaa atcccatccc cggatcgagg atgagccggt cggcagcgac
     1501 cccgctccgt cgcaaggcgg aaacccgcgc ctcgaagaac cgcacaatct cgtcgagcgc
     1561 gtcttcgggt cgaaggtgac cggtgcgggt ggcgatgcca tcccgctgcg ctgagtgcat
     1621 aaccaccagc ctgcagtccg cctcagcaat atcgggatag agcgcagggt caggaaatcc
     1681 ttggatatcg ttcaggtagc ccacgccgcg cttgagcgca tagcgctggg tttccggttg
     1741 gaagctgtcg attgaaacac ggtgcatctg atcggacagg gcgtctaaga gcggcgcaat
     1801 acgtctgatc tcatcggccg gcgatacagg cctcgcgtcc ggatggctgg cggccggtcc
     1861 gacatccacg acgtctgatc cgactcgcag catttcgatc gccgcggtga cagcgccggc
     1921 ggggtctagc cgccggctct catcgaagaa ggagtcctcg gtgagattca gaatgccgaa
     1981 caccgtcacc atggttgcgt gtgtatctgt gtgcagtgga tattgttacc gagtttggtg
     2041 agcgtgagtc cgttagtgcc ctggtggtgg tggattagga gagtgggtga ctcggtgtcc
     2101 atggctttct tcgctcatta taggagggga aaggaatgag ggagggtggg gagaccgcgt
     2161 ctgttgttga ccaccgattt acttcttgcc tcccttcccc tccctcccct caatccgtac
     2221 gacacaaata gtagccgagt gtctgctgca gagcgcatga ttagtgtggt agacaacgag
     2281 ggagggaagg atgtacaggg catggcacgg agaagcgatg gtggccagga agaggagagg
     2341 tcgtgagaac aggatgtgtt gcgaatggat aaaaacagaa agcgatggct ctgggcttcg
     2401 aaagcagggg acattaggac gtgtagacca tctcgacgga tccctctgta tctctgttgt
     2461 gcgtgaatgt tttctgtgca cgtgtagtgt gtgagagtag aacccgggaa ctcgaacaga
     2521 gaaaagcatg ggtggctgtg gtgtggaggc ttcgttccca ccacatgccc ttctccttcg
     2581 cctcgcctct ccctgccttc ttccacgcac ccttgcgccc ctcgttctca atacctggct
     2641 cacttccacc attcaaacaa ccatcacgat acaggcattt atctatcgtt gaagacttct
     2701 tcctccggta gatcttagcc aaggtaagaa gaggggcatg cagcaaggag aaagaaatga
     2761 tgcatgatga ggaatagaag gggaggaggg agggatatga tgggaagcga aagcgcatat
     2821 tctggtggtc tgctgcctga tggggagtct agctgtgaca ctgaggacgg tggctgctgg
     2881 tggctgcggg cgctgccttg gtgatcaatg ggagtaaagg gagggaagga ggtagcgtga
     2941 acggatgacg cggagaagtt taggggtctc tttacgtatc gcccctgccg cccgcctctc
     3001 tgcgataaat gtgcctgtta ccctgcagcc tctattcttc actgtgttcc tgttttccaa
     3061 cagcctctat tcttccctgt cttttgttgc agtggcgtca tcctctcttt gccccagtcg
     3121 tcgttctctc gactcactca ctccccccct ccttccctcc ctccatccac agagcgcagg
     3181 cctatatgaa gaccgccgct ctcctcactg tctccaccct catgggcgcc caggccttta
     3241 tggcccccgc ccccaagttc tcccgcaccc gcggtgttgc gcgcatggcg ccagatgtga
     3301 cacatgtgca gccacgtgta cagtccccgg ctggccccga tgatgaggat gacgcgttaa
     3361 gcttgtggaa agcccaatat cctatgccgg aggagaaggg tacagtatcc aaacctcaag
     3421 ccgcactcaa atacaggcca ccacgcagtg actggaaggg tgtatcaatt gcatgcactg
     3481 tcatcaccct atggacagct gtcttttacc atggctgctg gcaaatcaaa ctcacaggcc
     3541 ctgataagtc agcctggtgg gacgttgttg caacgtttct ggcactggag ttcctcaaca
     3601 ctgggctttt catcaccacg catgatgcca tgcatgggac tattgccatc aggaaccgtc
     3661 gtttgaatga cctacttggc aatatagcca tcagcctata tgcctggttt gactatgaca
     3721 tgctgcacaa gaagcactgg gagcatcaca acttcactgg gttaccacat aaagacccag
     3781 acttccatcg aggcgatcct gcgctacata agtggtttgg caggtttatg tgggagtatg
     3841 caacaccact ccagtttgcc aagatcttcg catacacctt cttcctacaa tccttacggg
     3901 tgcaataccc caatttatgc gtctttctgg cggctgcacc cctggtcagt gcgttccgat
     3961 tgttctattt tggcacctat ttaccccacc tcccctccaa tgctcaggag acaatgccct
     4021 gggagaaatc tcacagtgct gatgaccctc ggccgctgtc attcttgaaa tgttatcact
     4081 ttgattatca ctgggagcat cacaggtggc cttatgcccc ttggtgggag ttacccgtgt
     4141 gtaagcgcat cacaaagaca ctggatgctg cagttccagg agtacagtca gacggcacga
     4201 agaagagtca gttggtgaac ggtagtgctg gtagtgctgg tagtgctggt tccgcgatgg
     4261 atagcacgga agctgtcatc aaggaattca tgcgattcaa ggtccacatg gagggctcca
     4321 tgaacggtca cgagttcgag attgaaggag agggcgaggg tcgtccatac gaaggtaccc
     4381 agaccgctaa gttgaaggtt actaaaggcg gtccgctccc cttctcgtgg gacattctct
     4441 cgccccaatt catgtacgga tctcgtgcct tcattaagca tccagctgat attccagatt
     4501 actggaagca aagtttccct gaaggattca agtgggagcg tgtgatgatc ttcgaagacg
     4561 gcggcacggt gtctgttaca caggacacat ctcttgaaga tggaacactt atctataaag
     4621 ttaagttgcg tggcggaaac ttcccaccag acggtccagt tatgcagaaa cgcacgatgg
     4681 gttgggaagc ctctacagag cgcctctacc cggaggatgt cgtgctgaag ggtgacatta
     4741 agatggcttt gcgactcaaa gatggcggcc gatacttggc tgacttcaaa accacttata
     4801 aggcgaaaaa acctgtccaa atgccaggcg cgttcaacat tgatcgcaaa cttgacatta
     4861 cctcccataa cgaagactac acggtcgttg agcagtatga acgaagtgtc gcgcgacatt
     4921 ctacaggcgg ctccggtggt tcgtgagcga gctcctggcc agggatcagg aggagggagt
     4981 gaagaggaga agggatctgg tttcagagat ccccacttct gccgtcgtct ttcggccttc
     5041 cttcctttta ggtgtcatgc cttaggtcct tcaagtcctc acctgtcgtc gtcatgtgtg
     5101 tgtgtgcccg tcatacaagt cactcgatcc aattcacgca tcggttcaat caaaataaga
     5161 ctagaccccg agggaagaag ggcagaagga aatcgaaggg gtgggatgtg tgtgagagag
     5221 ggaaggagaa atgaaagaag tgaacaatgt catggtagcc agtaaggaga gagtagaagc
     5281 gaagaaagca aaagcactgt tgtgaagaaa cgaaatggaa gatggtcatc gctcctggct
     5341 ctacttgtgg tttttctatc tttaatttca ggcgtcctgg actcgttaca tcagctccct
     5401 tatctcattg gtttatcccc tactctactg ctgcttcttc cttccatccg tgactgtata
     5461 acaacgaatt gtagtaccgc agatagacaa tagaaaaatg ccaaaaaagg catcattgat
     5521 ttgctcctcc ccattaagtc actgtacgcc accatcgcca ctaccctccc ttgatatctc
     5581 caactcatcg tcatcgtcct ttcccgtacg agaaatttaa aagctagacc tctacttacc
     5641 ccctactatt aacccgctca tcctgacctc tcactcctct tcctcatctt cctccaccac
     5701 cggcacaccc tccacttctc cttcgtgccg tacaggtaac aaagccaacc tctcgagcac
     5761 ttctaacgct gggcccttgg ggttgccatg gaccagggcc tctatctgtc gacgttgaga
     5821 gcgtgtcatg gatagctcaa aatcaattat cacatctact accgacaggg cattcttcca
     5881 gctttcacta attagcaaac tctctagcaa tgtcacgaga atatccgccc cagcgacatc
     5941 atctcgatct cgcatctctt gcagcaagcc cgcaacccga tccaggcgac ctcgatccac
     6001 gtgacagagc gctgctactg ctgcagggtc cccgccctga aatgctggag gcaaattgtg
     6061 atatacatca aatgccttct caatctgctt tggattcgcc gcccagcatc cacggagcaa
     6121 agacccatag aaccctcggt ccgccttcca cccctgttcc tccaccaggc cgaggatggt
     6181 ttcagctgcg gccaggtcag gcggatctag cttggtgcaa tagacaaacg tggcccaccg
     6241 gtaagtgtca taacttgtgt ttggcttcaa gaccaagtcc cccagcagat ctctcgcccg
     6301 gtccgactgg ccaacgcgta aggaggcgag aatcgcaggg acacctaagc gatcatgttt
     6361 taccagcatc tcccgcggta aggtagcagc cacgtccgcc agctcctgga agcgacatgc
     6421 ttgcttcaga cacttgaaaa gccggcggta ggtcagtggg ttcggcatcg aggatggccc
     6481 atggcaattg aggctaggtg gaggctcagt gatgataagt ctgcgatggt ggatgcatgt
     6541 gtcatggtca tagctgtttc ctgtgtgaaa ttgttatccg ctcagagggc acaatcctat
     6601 tccgcgctat ccgacaatct ccaagacatt aggtggagtt cagttcggcg tatggcatat
     6661 gtcgctggaa agaacatgtg agcaaaaggc cagcaaaagg ccaggaaccg taaaaaggcc
     6721 gcgttgctgg cgtttttcca taggctccgc ccccctgacg agcatcacaa aaatcgacgc
     6781 tcaagtcaga ggtggcgaaa cccgacagga ctataaagat accaggcgtt tccccctgga
     6841 agctccctcg tgcgctctcc tgttccgacc ctgccgctta ccggatacct gtccgccttt
     6901 ctcccttcgg gaagcgtggc gctttctcat agctcacgct gtaggtatct cagttcggtg
     6961 taggtcgttc gctccaagct gggctgtgtg cacgaacccc ccgttcagcc cgaccgctgc
     7021 gccttatccg gtaactatcg tcttgagtcc aacccggtaa gacacgactt atcgccactg
     7081 gcagcagcca ctggtaacag gattagcaga gcgaggtatg taggcggtgc tacagagttc
     7141 ttgaagtggt ggcctaacta cggctacact agaagaacag tatttggtat ctgcgctctg
     7201 ctgaagccag ttaccttcgg aaaaagagtt ggtagctctt gatccggcaa acaaaccacc
     7261 gctggtagcg gtggtttttt tgtttgcaag cagcagatta cgcgcagaaa aaaaggatct
     7321 caagaagatc ctttgatctt ttctacgggg tctgacgctc tattcaacaa agccgccgtc
     7381 ccgtcaagtc agcgtaaatg ggtagggggc ttcaaatcgt cctcgtgata ccaattcgga
     7441 gcctgctttt ttgtacaaac ttgttgataa tggcaattca aggatcttca cctagatcct
     7501 tttaaattaa aaatgaagtt ttaaatcaat ctaaagtata tatgagtaaa cttggtctga
     7561 cagttaccaa tgcttaatca gtgaggcacc tatctcagcg atctgtctat ttcgttcatc
     7621 catagttgcc tgactccccg tcgtgtagat aactacgata cgggagggct taccatctgg
     7681 ccccagtgct gcaatgatac cgcgagagcc acgctcaccg gctccagatt tatcagcaat
     7741 aaaccagcca gccggaaggg ccgagcgcag aagtggtcct gcaactttat ccgcctccat
     7801 ccagtctatt aattgttgcc gggaagctag agtaagtagt tcgccagtta atagtttgcg
     7861 caacgttgtt gccattgcta caggcatcgt ggtgtcacgc tcgtcgtttg gtatggcttc
     7921 attcagctcc ggttcccaac gatcaaggcg agttacatga tcccccatgt tgtgcaaaaa
     7981 agcggttagc tccttcggtc ctccgatcgt tgtcagaagt aagttggccg cagtgttatc
     8041 actcatggtt atggcagcac tgcataattc tcttactgtc atgccatccg taagatgctt
     8101 ttctgtgact ggtgagtact caaccaagtc attctgagaa tagtgtatgc ggcgaccgag
     8161 ttgctcttgc ccggcgtcaa tacgggataa taccgcgcca catagcagaa ctttaaaagt
     8221 gctcatcatt ggaaaacgtt cttcggggcg aaaactctca aggatcttac cgctgttgag
     8281 atccagttcg atgtaaccca ctcgtgcacc caactgatct tcagcatctt ttactttcac
     8341 cagcgtttct gggtgagcaa aaacaggaag gcaaaatgcc gcaaaaaagg gaataagggc
     8401 gacacggaaa tgttgaatac tcatactctt cctttttcaa tattattgaa gcatttatca
     8461 gggttattgt ctcatgagcg gatacatatt tgaatgtatt tagaaaaata aacaaatagg
     8521 ggttccgcgc acatttcccc gaaaagtgcc agatacctga aacaaaaccc atcgtacggc
     8581 caaggaagtc tccaataact gtgatccacc acaagcgcca gggttttccc agtcacgacg
     8641 ttgtaaaacg acggccagtc atgcataatc cgcacgcatc tggaataagg aagtgccatt
     8701 ccgcctgacc t
//

LOCUS       sMTP-Sul-EV_pABNE-Sulv2_pRibi::sMTP-sul1⇄mScarlet        7908 bp ds-DNA     circular     15-JUN-2026
DEFINITION  .
ACCESSION   .
KEYWORDS    .
SOURCE      
  ORGANISM  .
COMMENT     Empty vector control for Nannochloropsis and Microchloropsis       
            containing the mScarlet-I3 expression cassette. The vector includes
            a short mitochondrial targeting peptide fused to the sul1 gene,    
            which confers resistance to sulfadiazine and enables selection of  
            transformed cells.
FEATURES             Location/Qualifiers
     misc_feature    7..912
                     /ApEinfo_revcolor="#b7e6d7"
                     /ApEinfo_fwdcolor="#b7e6d7"
                     /label="HR flanking"
     misc_feature    913..935
                     /ApEinfo_revcolor="#b1ff67"
                     /ApEinfo_fwdcolor="#b1ff67"
                     /note="Linearization of pABNE expression fragment for
                     transformation."
                     /label="pABNE_linearize_F"
     misc_feature    complement(919..1149)
                     /ApEinfo_revcolor="#84b0dc"
                     /ApEinfo_fwdcolor="#84b0dc"
                     /label="35S terminator"
     misc_feature    complement(1153..1992)
                     /ApEinfo_revcolor="#f58a5e"
                     /ApEinfo_fwdcolor="#f58a5e"
                     /label="SulR (sul1)"
     misc_feature    complement(1993..2220)
                     /ApEinfo_revcolor="#f58a5e"
                     /ApEinfo_fwdcolor="#f58a5e"
                     /note="Short mitochondrial targeting peptide from NoOXA1
                     (oxidase assembly protein 1)"
                     /label="sMTP"
     misc_feature    2221..3401
                     /ApEinfo_revcolor="#c6c9d1"
                     /ApEinfo_fwdcolor="#c6c9d1"
                     /label="Ribi"
     misc_feature    3454..4143
                     /ApEinfo_revcolor="#f58a5e"
                     /ApEinfo_fwdcolor="#f58a5e"
                     /label="mScarletI3"
     misc_feature    4153..4769
                     /ApEinfo_revcolor="#b7e6d7"
                     /ApEinfo_fwdcolor="#b7e6d7"
                     /label="Alpha tubuline terminator"
     misc_feature    complement(4755..4775)
                     /ApEinfo_revcolor="#b1ff67"
                     /ApEinfo_fwdcolor="#b1ff67"
                     /label="pABNE_linearize _R"
     misc_feature    4776..5681
                     /ApEinfo_revcolor="#c6c9d1"
                     /ApEinfo_fwdcolor="#c6c9d1"
                     /label="HR flanking region"
     rep_origin      complement(5932..6520)
                     /ApEinfo_revcolor="#c7b0e3"
                     /ApEinfo_fwdcolor="#c7b0e3"
                     /note="high-copy-number ColE1/pMB1/pBR322/pUC origin
                     ofreplication"
                     /label="ori"
     misc_feature    complement(6761..7621)
                     /ApEinfo_revcolor="#85dae9"
                     /ApEinfo_fwdcolor="#85dae9"
                     /label="AmpR"
     promoter        complement(7622..7726)
                     /ApEinfo_revcolor="#c6c9d1"
                     /ApEinfo_fwdcolor="#c6c9d1"
                     /label="AmpR promoter"
ORIGIN      
        1 caattggttg atactttgat tggcatacga aacttggtgg gacggcttga taaccggctg
       61 ttgcaacaag gactatgcat cgaaggtgca caccctggaa gccccgagtc ctctgttcga
      121 gatactgctc catcacacga gcaggactca caacgagagt tcaatcaatc gggtcagctt
      181 cgtatgagtg atgcacctgg tgaagttgca gagaggcatc ggaagaaggt gctttttgac
      241 actgtcacga gcgtgtgtcc atgagtcatg gcacatctga tctcgtgacc accttttcat
      301 tcttacggag aatgagaaac gtctcttgaa aaaatttgct gtccaatcag tggcgatgcg
      361 gtgttcttga acacgcttgc cctgactgaa ccattgaagt tgtgtgatgt gtgaagatga
      421 atgtcttcac cataactcaa caacaataac gatagcaaca ccaaacagtt tcgacttggc
      481 ggcatcttct cggtgccata acaaacactg agaaagcctt tggactgatc ctggcactcg
      541 ttgccgtgtc attccatctc caattcggac ctccaatcaa gcaaggctac ccgctgaatt
      601 taagcatata actaagcgga ggaaaagaaa ctaaccagga ttcccctagt aacggcgaca
      661 accagctcag aactggagcg gacaagggga atccgactgt ttaattaaaa caaagcattg
      721 cgatggtcgg agacgatgtt gacgcaatgt gatttctgcc cagtgctctg aatgtcaaag
      781 tgaaggaatt caaccaagcg cgggtaaacg gcgggagtaa ctatgactct cttaaggtag
      841 ccaaatgcct cgtcatctaa ttggaatgcc cctcccccct ccctccttcc cttcatcctc
      901 ccctccgagc agcatatgca ggtcactgga ttttggtttt aggaattaga aattttattg
      961 atagaagtat tttacaaata caaatacata ctaagggttt cttatatgct caacacatga
     1021 gcgaaaccct ataagaaccc taattccctt atctgggaac tactcacaca ttattctgga
     1081 gaaaaataga gagagataga tttgtagaga gagactggtg atttttgcgg actccggtcg
     1141 gcatctacta ctctaggcat gatctaaccc tcggtctctg gcgtcgcgac tgcgaaattt
     1201 cgcgagggtt tccgagatgg tgattgcgct tcgcagatct ccaggcgcgt gggtgcggac
     1261 gtagtcagcg ccattgccga tcgcgtgaag ttccgccgca aggctcgctg gacccagatc
     1321 ctttacagga aggccaacgg tggcgcccaa gaaggatttc cgcgacaccg agaccaatag
     1381 cggaagcccc aacgccgact tcagcttttg aaggttcgac agcacgtgca gcgatgtttc
     1441 cggtgcgggg ctcaagaaaa atcccatccc cggatcgagg atgagccggt cggcagcgac
     1501 cccgctccgt cgcaaggcgg aaacccgcgc ctcgaagaac cgcacaatct cgtcgagcgc
     1561 gtcttcgggt cgaaggtgac cggtgcgggt ggcgatgcca tcccgctgcg ctgagtgcat
     1621 aaccaccagc ctgcagtccg cctcagcaat atcgggatag agcgcagggt caggaaatcc
     1681 ttggatatcg ttcaggtagc ccacgccgcg cttgagcgca tagcgctggg tttccggttg
     1741 gaagctgtcg attgaaacac ggtgcatctg atcggacagg gcgtctaaga gcggcgcaat
     1801 acgtctgatc tcatcggccg gcgatacagg cctcgcgtcc ggatggctgg cggccggtcc
     1861 gacatccacg acgtctgatc cgactcgcag catttcgatc gccgcggtga cagcgccggc
     1921 ggggtctagc cgccggctct catcgaagaa ggagtcctcg gtgagattca gaatgccgaa
     1981 caccgtcacc atgggtactg aggaggagac gctaaatgct cggtacgacg acagggcaaa
     2041 ggttggggcg aggcgatggg ctctgcggtg tgaaggggaa aatgttgcca tgcatgctga
     2101 taaatgttgc cgcactgctt ttgctccttg tcttgaatgt actgcttctg ctgcgcttgg
     2161 tgatggtggt ggccgccgtc ttgaaaggat cttcgtgcct tggcccccca gcctcatcat
     2221 ggttgcgtgt gtatctgtgt gcagtggata ttgttaccga gtttggtgag cgtgagtccg
     2281 ttagtgccct ggtggtggtg gattaggaga gtgggtgact cggtgtccat ggctttcttc
     2341 gctcattata ggaggggaaa ggaatgaggg agggtgggga gaccgcgtct gttgttgacc
     2401 accgatttac ttcttgcctc ccttcccctc cctcccctca atccgtacga cacaaatagt
     2461 agccgagtgt ctgctgcaga gcgcatgatt agtgtggtag acaacgaggg agggaaggat
     2521 gtacagggca tggcacggag aagcgatggt ggccaggaag aggagaggtc gtgagaacag
     2581 gatgtgttgc gaatggataa aaacagaaag cgatggctct gggcttcgaa agcaggggac
     2641 attaggacgt gtagaccatc tcgacggatc cctctgtatc tctgttgtgc gtgaatgttt
     2701 tctgtgcacg tgtagtgtgt gagagtagaa cccgggaact cgaacagaga aaagcatggg
     2761 tggctgtggt gtggaggctt cgttcccacc acatgccctt ctccttcgcc tcgcctctcc
     2821 ctgccttctt ccacgcaccc ttgcgcccct cgttctcaat acctggctca cttccaccat
     2881 tcaaacaacc atcacgatac aggcatttat ctatcgttga agacttcttc ctccggtaga
     2941 tcttagccaa ggtaagaaga ggggcatgca gcaaggagaa agaaatgatg catgatgagg
     3001 aatagaaggg gaggagggag ggatatgatg ggaagcgaaa gcgcatattc tggtggtctg
     3061 ctgcctgatg gggagtctag ctgtgacact gaggacggtg gctgctggtg gctgcgggcg
     3121 ctgccttggt gatcaatggg agtaaaggga gggaaggagg tagcgtgaac ggatgacgcg
     3181 gagaagttta ggggtctctt tacgtatcgc ccctgccgcc cgcctctctg cgataaatgt
     3241 gcctgttacc ctgcagcctc tattcttcac tgtgttcctg ttttccaaca gcctctattc
     3301 ttccctgtct tttgttgcag tggcgtcatc ctctctttgc cccagtcgtc gttctctcga
     3361 ctcactcact ccccccctcc ttccctccct ccatccacag agcgcaggcc taagcttggt
     3421 agtgctggta gtgctggtag tgctggttcc gcgatggata gcacggaagc tgtcatcaag
     3481 gaattcatgc gattcaaggt ccacatggag ggctccatga acggtcacga gttcgagatt
     3541 gaaggagagg gcgagggtcg tccatacgaa ggtacccaga ccgctaagtt gaaggttact
     3601 aaaggcggtc cgctcccctt ctcgtgggac attctctcgc cccaattcat gtacggatct
     3661 cgtgccttca ttaagcatcc agctgatatt ccagattact ggaagcaaag tttccctgaa
     3721 ggattcaagt gggagcgtgt gatgatcttc gaagacggcg gcacggtgtc tgttacacag
     3781 gacacatctc ttgaagatgg aacacttatc tataaagtta agttgcgtgg cggaaacttc
     3841 ccaccagacg gtccagttat gcagaaacgc acgatgggtt gggaagcctc tacagagcgc
     3901 ctctacccgg aggatgtcgt gctgaagggt gacattaaga tggctttgcg actcaaagat
     3961 ggcggccgat acttggctga cttcaaaacc acttataagg cgaaaaaacc tgtccaaatg
     4021 ccaggcgcgt tcaacattga tcgcaaactt gacattacct cccataacga agactacacg
     4081 gtcgttgagc agtatgaacg aagtgtcgcg cgacattcta caggcggctc cggtggttcg
     4141 tgagcgagct cctggccagg gatcaggagg agggagtgaa gaggagaagg gatctggttt
     4201 cagagatccc cacttctgcc gtcgtctttc ggccttcctt ccttttaggt gtcatgcctt
     4261 aggtccttca agtcctcacc tgtcgtcgtc atgtgtgtgt gtgcccgtca tacaagtcac
     4321 tcgatccaat tcacgcatcg gttcaatcaa aataagacta gaccccgagg gaagaagggc
     4381 agaaggaaat cgaaggggtg ggatgtgtgt gagagaggga aggagaaatg aaagaagtga
     4441 acaatgtcat ggtagccagt aaggagagag tagaagcgaa gaaagcaaaa gcactgttgt
     4501 gaagaaacga aatggaagat ggtcatcgct cctggctcta cttgtggttt ttctatcttt
     4561 aatttcaggc gtcctggact cgttacatca gctcccttat ctcattggtt tatcccctac
     4621 tctactgctg cttcttcctt ccatccgtga ctgtataaca acgaattgta gtaccgcaga
     4681 tagacaatag aaaaatgcca aaaaaggcat cattgatttg ctcctcccca ttaagtcact
     4741 gtacgccacc atcgccacta ccctcccttg atatctccaa ctcatcgtca tcgtcctttc
     4801 ccgtacgaga aatttaaaag ctagacctct acttaccccc tactattaac ccgctcatcc
     4861 tgacctctca ctcctcttcc tcatcttcct ccaccaccgg cacaccctcc acttctcctt
     4921 cgtgccgtac aggtaacaaa gccaacctct cgagcacttc taacgctggg cccttggggt
     4981 tgccatggac cagggcctct atctgtcgac gttgagagcg tgtcatggat agctcaaaat
     5041 caattatcac atctactacc gacagggcat tcttccagct ttcactaatt agcaaactct
     5101 ctagcaatgt cacgagaata tccgccccag cgacatcatc tcgatctcgc atctcttgca
     5161 gcaagcccgc aacccgatcc aggcgacctc gatccacgtg acagagcgct gctactgctg
     5221 cagggtcccc gccctgaaat gctggaggca aattgtgata tacatcaaat gccttctcaa
     5281 tctgctttgg attcgccgcc cagcatccac ggagcaaaga cccatagaac cctcggtccg
     5341 ccttccaccc ctgttcctcc accaggccga ggatggtttc agctgcggcc aggtcaggcg
     5401 gatctagctt ggtgcaatag acaaacgtgg cccaccggta agtgtcataa cttgtgtttg
     5461 gcttcaagac caagtccccc agcagatctc tcgcccggtc cgactggcca acgcgtaagg
     5521 aggcgagaat cgcagggaca cctaagcgat catgttttac cagcatctcc cgcggtaagg
     5581 tagcagccac gtccgccagc tcctggaagc gacatgcttg cttcagacac ttgaaaagcc
     5641 ggcggtaggt cagtgggttc ggcatcgagg atggcccatg gcaattgagg ctaggtggag
     5701 gctcagtgat gataagtctg cgatggtgga tgcatgtgtc atggtcatag ctgtttcctg
     5761 tgtgaaattg ttatccgctc agagggcaca atcctattcc gcgctatccg acaatctcca
     5821 agacattagg tggagttcag ttcggcgtat ggcatatgtc gctggaaaga acatgtgagc
     5881 aaaaggccag caaaaggcca ggaaccgtaa aaaggccgcg ttgctggcgt ttttccatag
     5941 gctccgcccc cctgacgagc atcacaaaaa tcgacgctca agtcagaggt ggcgaaaccc
     6001 gacaggacta taaagatacc aggcgtttcc ccctggaagc tccctcgtgc gctctcctgt
     6061 tccgaccctg ccgcttaccg gatacctgtc cgcctttctc ccttcgggaa gcgtggcgct
     6121 ttctcatagc tcacgctgta ggtatctcag ttcggtgtag gtcgttcgct ccaagctggg
     6181 ctgtgtgcac gaaccccccg ttcagcccga ccgctgcgcc ttatccggta actatcgtct
     6241 tgagtccaac ccggtaagac acgacttatc gccactggca gcagccactg gtaacaggat
     6301 tagcagagcg aggtatgtag gcggtgctac agagttcttg aagtggtggc ctaactacgg
     6361 ctacactaga agaacagtat ttggtatctg cgctctgctg aagccagtta ccttcggaaa
     6421 aagagttggt agctcttgat ccggcaaaca aaccaccgct ggtagcggtg gtttttttgt
     6481 ttgcaagcag cagattacgc gcagaaaaaa aggatctcaa gaagatcctt tgatcttttc
     6541 tacggggtct gacgctctat tcaacaaagc cgccgtcccg tcaagtcagc gtaaatgggt
     6601 agggggcttc aaatcgtcct cgtgatacca attcggagcc tgcttttttg tacaaacttg
     6661 ttgataatgg caattcaagg atcttcacct agatcctttt aaattaaaaa tgaagtttta
     6721 aatcaatcta aagtatatat gagtaaactt ggtctgacag ttaccaatgc ttaatcagtg
     6781 aggcacctat ctcagcgatc tgtctatttc gttcatccat agttgcctga ctccccgtcg
     6841 tgtagataac tacgatacgg gagggcttac catctggccc cagtgctgca atgataccgc
     6901 gagagccacg ctcaccggct ccagatttat cagcaataaa ccagccagcc ggaagggccg
     6961 agcgcagaag tggtcctgca actttatccg cctccatcca gtctattaat tgttgccggg
     7021 aagctagagt aagtagttcg ccagttaata gtttgcgcaa cgttgttgcc attgctacag
     7081 gcatcgtggt gtcacgctcg tcgtttggta tggcttcatt cagctccggt tcccaacgat
     7141 caaggcgagt tacatgatcc cccatgttgt gcaaaaaagc ggttagctcc ttcggtcctc
     7201 cgatcgttgt cagaagtaag ttggccgcag tgttatcact catggttatg gcagcactgc
     7261 ataattctct tactgtcatg ccatccgtaa gatgcttttc tgtgactggt gagtactcaa
     7321 ccaagtcatt ctgagaatag tgtatgcggc gaccgagttg ctcttgcccg gcgtcaatac
     7381 gggataatac cgcgccacat agcagaactt taaaagtgct catcattgga aaacgttctt
     7441 cggggcgaaa actctcaagg atcttaccgc tgttgagatc cagttcgatg taacccactc
     7501 gtgcacccaa ctgatcttca gcatctttta ctttcaccag cgtttctggg tgagcaaaaa
     7561 caggaaggca aaatgccgca aaaaagggaa taagggcgac acggaaatgt tgaatactca
     7621 tactcttcct ttttcaatat tattgaagca tttatcaggg ttattgtctc atgagcggat
     7681 acatatttga atgtatttag aaaaataaac aaataggggt tccgcgcaca tttccccgaa
     7741 aagtgccaga tacctgaaac aaaacccatc gtacggccaa ggaagtctcc aataactgtg
     7801 atccaccaca agcgccaggg ttttcccagt cacgacgttg taaaacgacg gccagtcatg
     7861 cataatccgc acgcatctgg aataaggaag tgccattccg cctgacct
//

LOCUS       sMTP-Sul-CzBKT_pABNE-Sulv2_pRibi::sMTP-sul1⇄cTP–CzBKT-(GSA)3-mScarlet        8939 bp ds-DNA     circular     15-JUN-2026
DEFINITION  .
ACCESSION   .
KEYWORDS    .
SOURCE      
  ORGANISM  .
COMMENT     Expression vector for Nannochloropsis and Microchloropsis enabling 
            heterologous expression of Chromochloris zofingiensis β-carotene   
            ketolase fused to the fluorophore mScarlet-I3. The vector includes 
            a short mitochondrial targeting peptide fused to the sul1 gene,    
            which confers resistance to sulfadiazine and enables selection of  
            transformed cells.
FEATURES             Location/Qualifiers
     misc_feature    7..912
                     /ApEinfo_revcolor="#b7e6d7"
                     /ApEinfo_fwdcolor="#b7e6d7"
                     /label="HR flanking"
     misc_feature    913..935
                     /ApEinfo_revcolor="#b1ff67"
                     /ApEinfo_fwdcolor="#b1ff67"
                     /note="Linearization of pABNE expression fragment for
                     transformation."
                     /label="pABNE_linearize_F"
     misc_feature    complement(919..1149)
                     /ApEinfo_revcolor="#84b0dc"
                     /ApEinfo_fwdcolor="#84b0dc"
                     /label="35S terminator"
     misc_feature    complement(1153..1992)
                     /ApEinfo_revcolor="#f58a5e"
                     /ApEinfo_fwdcolor="#f58a5e"
                     /label="SulR (sul1)"
     misc_feature    complement(1993..2220)
                     /ApEinfo_revcolor="#f58a5e"
                     /ApEinfo_fwdcolor="#f58a5e"
                     /note="Short mitochondrial targeting peptide from NoOXA1
                     (oxidase assembly protein 1)"
                     /label="sMTP"
     misc_feature    2221..3401
                     /ApEinfo_revcolor="#c6c9d1"
                     /ApEinfo_fwdcolor="#c6c9d1"
                     /label="Ribi"
     misc_feature    3414..3512
                     /ApEinfo_revcolor="#ffef86"
                     /ApEinfo_fwdcolor="#ffef86"
                     /note="Chloroplast targeting peptide derived from NoVCP1
                     (violaxanthin/chlorophyll a-binding protein 1)"
                     /label="cTP"
     misc_feature    3513..4448
                     /ApEinfo_revcolor="#ffef86"
                     /ApEinfo_fwdcolor="#ffef86"
                     /note="β-carotene ketolase (CzBKT) from Chromochloris
                     zofingiensis (AY772713)"
                     /label="CzBKT"
     misc_feature    4449..4484
                     /ApEinfo_revcolor="#faac61"
                     /ApEinfo_fwdcolor="#faac61"
                     /label="Linker (GSA)3"
     misc_feature    4485..5174
                     /ApEinfo_revcolor="#f58a5e"
                     /ApEinfo_fwdcolor="#f58a5e"
                     /label="mScarletI3"
     misc_feature    5184..5800
                     /ApEinfo_revcolor="#b7e6d7"
                     /ApEinfo_fwdcolor="#b7e6d7"
                     /label="Alpha tubuline terminator"
     misc_feature    complement(5786..5806)
                     /ApEinfo_revcolor="#b1ff67"
                     /ApEinfo_fwdcolor="#b1ff67"
                     /label="pABNE_linearize _R"
     misc_feature    5807..6712
                     /ApEinfo_revcolor="#c6c9d1"
                     /ApEinfo_fwdcolor="#c6c9d1"
                     /label="HR flanking region"
     rep_origin      complement(6963..7551)
                     /ApEinfo_revcolor="#c7b0e3"
                     /ApEinfo_fwdcolor="#c7b0e3"
                     /note="high-copy-number ColE1/pMB1/pBR322/pUC origin
                     ofreplication"
                     /label="ori"
     misc_feature    complement(7792..8652)
                     /ApEinfo_revcolor="#85dae9"
                     /ApEinfo_fwdcolor="#85dae9"
                     /label="AmpR"
     promoter        complement(8653..8757)
                     /ApEinfo_revcolor="#c6c9d1"
                     /ApEinfo_fwdcolor="#c6c9d1"
                     /label="AmpR promoter"
ORIGIN      
        1 caattggttg atactttgat tggcatacga aacttggtgg gacggcttga taaccggctg
       61 ttgcaacaag gactatgcat cgaaggtgca caccctggaa gccccgagtc ctctgttcga
      121 gatactgctc catcacacga gcaggactca caacgagagt tcaatcaatc gggtcagctt
      181 cgtatgagtg atgcacctgg tgaagttgca gagaggcatc ggaagaaggt gctttttgac
      241 actgtcacga gcgtgtgtcc atgagtcatg gcacatctga tctcgtgacc accttttcat
      301 tcttacggag aatgagaaac gtctcttgaa aaaatttgct gtccaatcag tggcgatgcg
      361 gtgttcttga acacgcttgc cctgactgaa ccattgaagt tgtgtgatgt gtgaagatga
      421 atgtcttcac cataactcaa caacaataac gatagcaaca ccaaacagtt tcgacttggc
      481 ggcatcttct cggtgccata acaaacactg agaaagcctt tggactgatc ctggcactcg
      541 ttgccgtgtc attccatctc caattcggac ctccaatcaa gcaaggctac ccgctgaatt
      601 taagcatata actaagcgga ggaaaagaaa ctaaccagga ttcccctagt aacggcgaca
      661 accagctcag aactggagcg gacaagggga atccgactgt ttaattaaaa caaagcattg
      721 cgatggtcgg agacgatgtt gacgcaatgt gatttctgcc cagtgctctg aatgtcaaag
      781 tgaaggaatt caaccaagcg cgggtaaacg gcgggagtaa ctatgactct cttaaggtag
      841 ccaaatgcct cgtcatctaa ttggaatgcc cctcccccct ccctccttcc cttcatcctc
      901 ccctccgagc agcatatgca ggtcactgga ttttggtttt aggaattaga aattttattg
      961 atagaagtat tttacaaata caaatacata ctaagggttt cttatatgct caacacatga
     1021 gcgaaaccct ataagaaccc taattccctt atctgggaac tactcacaca ttattctgga
     1081 gaaaaataga gagagataga tttgtagaga gagactggtg atttttgcgg actccggtcg
     1141 gcatctacta ctctaggcat gatctaaccc tcggtctctg gcgtcgcgac tgcgaaattt
     1201 cgcgagggtt tccgagatgg tgattgcgct tcgcagatct ccaggcgcgt gggtgcggac
     1261 gtagtcagcg ccattgccga tcgcgtgaag ttccgccgca aggctcgctg gacccagatc
     1321 ctttacagga aggccaacgg tggcgcccaa gaaggatttc cgcgacaccg agaccaatag
     1381 cggaagcccc aacgccgact tcagcttttg aaggttcgac agcacgtgca gcgatgtttc
     1441 cggtgcgggg ctcaagaaaa atcccatccc cggatcgagg atgagccggt cggcagcgac
     1501 cccgctccgt cgcaaggcgg aaacccgcgc ctcgaagaac cgcacaatct cgtcgagcgc
     1561 gtcttcgggt cgaaggtgac cggtgcgggt ggcgatgcca tcccgctgcg ctgagtgcat
     1621 aaccaccagc ctgcagtccg cctcagcaat atcgggatag agcgcagggt caggaaatcc
     1681 ttggatatcg ttcaggtagc ccacgccgcg cttgagcgca tagcgctggg tttccggttg
     1741 gaagctgtcg attgaaacac ggtgcatctg atcggacagg gcgtctaaga gcggcgcaat
     1801 acgtctgatc tcatcggccg gcgatacagg cctcgcgtcc ggatggctgg cggccggtcc
     1861 gacatccacg acgtctgatc cgactcgcag catttcgatc gccgcggtga cagcgccggc
     1921 ggggtctagc cgccggctct catcgaagaa ggagtcctcg gtgagattca gaatgccgaa
     1981 caccgtcacc atgggtactg aggaggagac gctaaatgct cggtacgacg acagggcaaa
     2041 ggttggggcg aggcgatggg ctctgcggtg tgaaggggaa aatgttgcca tgcatgctga
     2101 taaatgttgc cgcactgctt ttgctccttg tcttgaatgt actgcttctg ctgcgcttgg
     2161 tgatggtggt ggccgccgtc ttgaaaggat cttcgtgcct tggcccccca gcctcatcat
     2221 ggttgcgtgt gtatctgtgt gcagtggata ttgttaccga gtttggtgag cgtgagtccg
     2281 ttagtgccct ggtggtggtg gattaggaga gtgggtgact cggtgtccat ggctttcttc
     2341 gctcattata ggaggggaaa ggaatgaggg agggtgggga gaccgcgtct gttgttgacc
     2401 accgatttac ttcttgcctc ccttcccctc cctcccctca atccgtacga cacaaatagt
     2461 agccgagtgt ctgctgcaga gcgcatgatt agtgtggtag acaacgaggg agggaaggat
     2521 gtacagggca tggcacggag aagcgatggt ggccaggaag aggagaggtc gtgagaacag
     2581 gatgtgttgc gaatggataa aaacagaaag cgatggctct gggcttcgaa agcaggggac
     2641 attaggacgt gtagaccatc tcgacggatc cctctgtatc tctgttgtgc gtgaatgttt
     2701 tctgtgcacg tgtagtgtgt gagagtagaa cccgggaact cgaacagaga aaagcatggg
     2761 tggctgtggt gtggaggctt cgttcccacc acatgccctt ctccttcgcc tcgcctctcc
     2821 ctgccttctt ccacgcaccc ttgcgcccct cgttctcaat acctggctca cttccaccat
     2881 tcaaacaacc atcacgatac aggcatttat ctatcgttga agacttcttc ctccggtaga
     2941 tcttagccaa ggtaagaaga ggggcatgca gcaaggagaa agaaatgatg catgatgagg
     3001 aatagaaggg gaggagggag ggatatgatg ggaagcgaaa gcgcatattc tggtggtctg
     3061 ctgcctgatg gggagtctag ctgtgacact gaggacggtg gctgctggtg gctgcgggcg
     3121 ctgccttggt gatcaatggg agtaaaggga gggaaggagg tagcgtgaac ggatgacgcg
     3181 gagaagttta ggggtctctt tacgtatcgc ccctgccgcc cgcctctctg cgataaatgt
     3241 gcctgttacc ctgcagcctc tattcttcac tgtgttcctg ttttccaaca gcctctattc
     3301 ttccctgtct tttgttgcag tggcgtcatc ctctctttgc cccagtcgtc gttctctcga
     3361 ctcactcact ccccccctcc ttccctccct ccatccacag agcgcaggcc tatatgaaga
     3421 ccgccgctct cctcactgtc tccaccctca tgggcgccca ggcctttatg gcccccgccc
     3481 ccaagttctc ccgcacccgc ggtgttgcgc gcatggcgcc agatgtgaca catgtgcagc
     3541 cacgtgtaca gtccccggct ggccccgatg atgaggatga cgcgttaagc ttgtggaaag
     3601 cccaatatcc tatgccggag gagaagggta cagtatccaa acctcaagcc gcactcaaat
     3661 acaggccacc acgcagtgac tggaagggtg tatcaattgc atgcactgtc atcaccctat
     3721 ggacagctgt cttttaccat ggctgctggc aaatcaaact cacaggccct gataagtcag
     3781 cctggtggga cgttgttgca acgtttctgg cactggagtt cctcaacact gggcttttca
     3841 tcaccacgca tgatgccatg catgggacta ttgccatcag gaaccgtcgt ttgaatgacc
     3901 tacttggcaa tatagccatc agcctatatg cctggtttga ctatgacatg ctgcacaaga
     3961 agcactggga gcatcacaac ttcactgggt taccacataa agacccagac ttccatcgag
     4021 gcgatcctgc gctacataag tggtttggca ggtttatgtg ggagtatgca acaccactcc
     4081 agtttgccaa gatcttcgca tacaccttct tcctacaatc cttacgggtg caatacccca
     4141 atttatgcgt ctttctggcg gctgcacccc tggtcagtgc gttccgattg ttctattttg
     4201 gcacctattt accccacctc ccctccaatg ctcaggagac aatgccctgg gagaaatctc
     4261 acagtgctga tgaccctcgg ccgctgtcat tcttgaaatg ttatcacttt gattatcact
     4321 gggagcatca caggtggcct tatgcccctt ggtgggagtt acccgtgtgt aagcgcatca
     4381 caaagacact ggatgctgca gttccaggag tacagtcaga cggcacgaag aagagtcagt
     4441 tggtgaacgg tagtgctggt agtgctggta gtgctggttc cgcgatggat agcacggaag
     4501 ctgtcatcaa ggaattcatg cgattcaagg tccacatgga gggctccatg aacggtcacg
     4561 agttcgagat tgaaggagag ggcgagggtc gtccatacga aggtacccag accgctaagt
     4621 tgaaggttac taaaggcggt ccgctcccct tctcgtggga cattctctcg ccccaattca
     4681 tgtacggatc tcgtgccttc attaagcatc cagctgatat tccagattac tggaagcaaa
     4741 gtttccctga aggattcaag tgggagcgtg tgatgatctt cgaagacggc ggcacggtgt
     4801 ctgttacaca ggacacatct cttgaagatg gaacacttat ctataaagtt aagttgcgtg
     4861 gcggaaactt cccaccagac ggtccagtta tgcagaaacg cacgatgggt tgggaagcct
     4921 ctacagagcg cctctacccg gaggatgtcg tgctgaaggg tgacattaag atggctttgc
     4981 gactcaaaga tggcggccga tacttggctg acttcaaaac cacttataag gcgaaaaaac
     5041 ctgtccaaat gccaggcgcg ttcaacattg atcgcaaact tgacattacc tcccataacg
     5101 aagactacac ggtcgttgag cagtatgaac gaagtgtcgc gcgacattct acaggcggct
     5161 ccggtggttc gtgagcgagc tcctggccag ggatcaggag gagggagtga agaggagaag
     5221 ggatctggtt tcagagatcc ccacttctgc cgtcgtcttt cggccttcct tccttttagg
     5281 tgtcatgcct taggtccttc aagtcctcac ctgtcgtcgt catgtgtgtg tgtgcccgtc
     5341 atacaagtca ctcgatccaa ttcacgcatc ggttcaatca aaataagact agaccccgag
     5401 ggaagaaggg cagaaggaaa tcgaaggggt gggatgtgtg tgagagaggg aaggagaaat
     5461 gaaagaagtg aacaatgtca tggtagccag taaggagaga gtagaagcga agaaagcaaa
     5521 agcactgttg tgaagaaacg aaatggaaga tggtcatcgc tcctggctct acttgtggtt
     5581 tttctatctt taatttcagg cgtcctggac tcgttacatc agctccctta tctcattggt
     5641 ttatccccta ctctactgct gcttcttcct tccatccgtg actgtataac aacgaattgt
     5701 agtaccgcag atagacaata gaaaaatgcc aaaaaaggca tcattgattt gctcctcccc
     5761 attaagtcac tgtacgccac catcgccact accctccctt gatatctcca actcatcgtc
     5821 atcgtccttt cccgtacgag aaatttaaaa gctagacctc tacttacccc ctactattaa
     5881 cccgctcatc ctgacctctc actcctcttc ctcatcttcc tccaccaccg gcacaccctc
     5941 cacttctcct tcgtgccgta caggtaacaa agccaacctc tcgagcactt ctaacgctgg
     6001 gcccttgggg ttgccatgga ccagggcctc tatctgtcga cgttgagagc gtgtcatgga
     6061 tagctcaaaa tcaattatca catctactac cgacagggca ttcttccagc tttcactaat
     6121 tagcaaactc tctagcaatg tcacgagaat atccgcccca gcgacatcat ctcgatctcg
     6181 catctcttgc agcaagcccg caacccgatc caggcgacct cgatccacgt gacagagcgc
     6241 tgctactgct gcagggtccc cgccctgaaa tgctggaggc aaattgtgat atacatcaaa
     6301 tgccttctca atctgctttg gattcgccgc ccagcatcca cggagcaaag acccatagaa
     6361 ccctcggtcc gccttccacc cctgttcctc caccaggccg aggatggttt cagctgcggc
     6421 caggtcaggc ggatctagct tggtgcaata gacaaacgtg gcccaccggt aagtgtcata
     6481 acttgtgttt ggcttcaaga ccaagtcccc cagcagatct ctcgcccggt ccgactggcc
     6541 aacgcgtaag gaggcgagaa tcgcagggac acctaagcga tcatgtttta ccagcatctc
     6601 ccgcggtaag gtagcagcca cgtccgccag ctcctggaag cgacatgctt gcttcagaca
     6661 cttgaaaagc cggcggtagg tcagtgggtt cggcatcgag gatggcccat ggcaattgag
     6721 gctaggtgga ggctcagtga tgataagtct gcgatggtgg atgcatgtgt catggtcata
     6781 gctgtttcct gtgtgaaatt gttatccgct cagagggcac aatcctattc cgcgctatcc
     6841 gacaatctcc aagacattag gtggagttca gttcggcgta tggcatatgt cgctggaaag
     6901 aacatgtgag caaaaggcca gcaaaaggcc aggaaccgta aaaaggccgc gttgctggcg
     6961 tttttccata ggctccgccc ccctgacgag catcacaaaa atcgacgctc aagtcagagg
     7021 tggcgaaacc cgacaggact ataaagatac caggcgtttc cccctggaag ctccctcgtg
     7081 cgctctcctg ttccgaccct gccgcttacc ggatacctgt ccgcctttct cccttcggga
     7141 agcgtggcgc tttctcatag ctcacgctgt aggtatctca gttcggtgta ggtcgttcgc
     7201 tccaagctgg gctgtgtgca cgaacccccc gttcagcccg accgctgcgc cttatccggt
     7261 aactatcgtc ttgagtccaa cccggtaaga cacgacttat cgccactggc agcagccact
     7321 ggtaacagga ttagcagagc gaggtatgta ggcggtgcta cagagttctt gaagtggtgg
     7381 cctaactacg gctacactag aagaacagta tttggtatct gcgctctgct gaagccagtt
     7441 accttcggaa aaagagttgg tagctcttga tccggcaaac aaaccaccgc tggtagcggt
     7501 ggtttttttg tttgcaagca gcagattacg cgcagaaaaa aaggatctca agaagatcct
     7561 ttgatctttt ctacggggtc tgacgctcta ttcaacaaag ccgccgtccc gtcaagtcag
     7621 cgtaaatggg tagggggctt caaatcgtcc tcgtgatacc aattcggagc ctgctttttt
     7681 gtacaaactt gttgataatg gcaattcaag gatcttcacc tagatccttt taaattaaaa
     7741 atgaagtttt aaatcaatct aaagtatata tgagtaaact tggtctgaca gttaccaatg
     7801 cttaatcagt gaggcaccta tctcagcgat ctgtctattt cgttcatcca tagttgcctg
     7861 actccccgtc gtgtagataa ctacgatacg ggagggctta ccatctggcc ccagtgctgc
     7921 aatgataccg cgagagccac gctcaccggc tccagattta tcagcaataa accagccagc
     7981 cggaagggcc gagcgcagaa gtggtcctgc aactttatcc gcctccatcc agtctattaa
     8041 ttgttgccgg gaagctagag taagtagttc gccagttaat agtttgcgca acgttgttgc
     8101 cattgctaca ggcatcgtgg tgtcacgctc gtcgtttggt atggcttcat tcagctccgg
     8161 ttcccaacga tcaaggcgag ttacatgatc ccccatgttg tgcaaaaaag cggttagctc
     8221 cttcggtcct ccgatcgttg tcagaagtaa gttggccgca gtgttatcac tcatggttat
     8281 ggcagcactg cataattctc ttactgtcat gccatccgta agatgctttt ctgtgactgg
     8341 tgagtactca accaagtcat tctgagaata gtgtatgcgg cgaccgagtt gctcttgccc
     8401 ggcgtcaata cgggataata ccgcgccaca tagcagaact ttaaaagtgc tcatcattgg
     8461 aaaacgttct tcggggcgaa aactctcaag gatcttaccg ctgttgagat ccagttcgat
     8521 gtaacccact cgtgcaccca actgatcttc agcatctttt actttcacca gcgtttctgg
     8581 gtgagcaaaa acaggaaggc aaaatgccgc aaaaaaggga ataagggcga cacggaaatg
     8641 ttgaatactc atactcttcc tttttcaata ttattgaagc atttatcagg gttattgtct
     8701 catgagcgga tacatatttg aatgtattta gaaaaataaa caaatagggg ttccgcgcac
     8761 atttccccga aaagtgccag atacctgaaa caaaacccat cgtacggcca aggaagtctc
     8821 caataactgt gatccaccac aagcgccagg gttttcccag tcacgacgtt gtaaaacgac
     8881 ggccagtcat gcataatccg cacgcatctg gaataaggaa gtgccattcc gcctgacct
//

LOCUS       lMTP-Sul-EV_pABNE-Sulv3_pRibi::lMTP-sul1⇄mScarlet        7992 bp ds-DNA     circular     15-JUN-2026
DEFINITION  .
ACCESSION   .
KEYWORDS    .
SOURCE      
  ORGANISM  .
COMMENT     Empty vector control for Nannochloropsis and Microchloropsis       
            containing the mScarlet-I3 expression cassette. The vector includes
            a long mitochondrial targeting peptide fused to the sul1 gene,     
            which confers resistance to sulfadiazine and enables selection of  
            transformed cells.
FEATURES             Location/Qualifiers
     misc_feature    7..912
                     /ApEinfo_revcolor="#b7e6d7"
                     /ApEinfo_fwdcolor="#b7e6d7"
                     /label="HR flanking"
     misc_feature    913..935
                     /ApEinfo_revcolor="#b1ff67"
                     /ApEinfo_fwdcolor="#b1ff67"
                     /note="Linearization of pABNE expression fragment for
                     transformation."
                     /label="pABNE_linearize_F"
     misc_feature    complement(919..1149)
                     /ApEinfo_revcolor="#84b0dc"
                     /ApEinfo_fwdcolor="#84b0dc"
                     /label="35S terminator"
     misc_feature    complement(1153..1992)
                     /ApEinfo_revcolor="#f58a5e"
                     /ApEinfo_fwdcolor="#f58a5e"
                     /label="SulR (sul1)"
     misc_feature    complement(1993..2304)
                     /ApEinfo_revcolor="#f58a5e"
                     /ApEinfo_fwdcolor="#f58a5e"
                     /note="Long mitochondrial targeting peptide from NoOXA1
                     (oxidase assembly protein 1)"
                     /label="lMTP"
     misc_feature    2305..3485
                     /ApEinfo_revcolor="#c6c9d1"
                     /ApEinfo_fwdcolor="#c6c9d1"
                     /label="Ribi"
     misc_feature    3538..4227
                     /ApEinfo_revcolor="#f58a5e"
                     /ApEinfo_fwdcolor="#f58a5e"
                     /label="mScarletI3"
     misc_feature    4237..4853
                     /ApEinfo_revcolor="#b7e6d7"
                     /ApEinfo_fwdcolor="#b7e6d7"
                     /label="Alpha tubuline terminator"
     misc_feature    complement(4839..4859)
                     /ApEinfo_revcolor="#b1ff67"
                     /ApEinfo_fwdcolor="#b1ff67"
                     /label="pABNE_linearize _R"
     misc_feature    4860..5765
                     /ApEinfo_revcolor="#c6c9d1"
                     /ApEinfo_fwdcolor="#c6c9d1"
                     /label="HR flanking region"
     rep_origin      complement(6016..6604)
                     /ApEinfo_revcolor="#c7b0e3"
                     /ApEinfo_fwdcolor="#c7b0e3"
                     /note="high-copy-number ColE1/pMB1/pBR322/pUC origin
                     ofreplication"
                     /label="ori"
     misc_feature    complement(6845..7705)
                     /ApEinfo_revcolor="#85dae9"
                     /ApEinfo_fwdcolor="#85dae9"
                     /label="AmpR"
     promoter        complement(7706..7810)
                     /ApEinfo_revcolor="#c6c9d1"
                     /ApEinfo_fwdcolor="#c6c9d1"
                     /label="AmpR promoter"
ORIGIN      
        1 caattggttg atactttgat tggcatacga aacttggtgg gacggcttga taaccggctg
       61 ttgcaacaag gactatgcat cgaaggtgca caccctggaa gccccgagtc ctctgttcga
      121 gatactgctc catcacacga gcaggactca caacgagagt tcaatcaatc gggtcagctt
      181 cgtatgagtg atgcacctgg tgaagttgca gagaggcatc ggaagaaggt gctttttgac
      241 actgtcacga gcgtgtgtcc atgagtcatg gcacatctga tctcgtgacc accttttcat
      301 tcttacggag aatgagaaac gtctcttgaa aaaatttgct gtccaatcag tggcgatgcg
      361 gtgttcttga acacgcttgc cctgactgaa ccattgaagt tgtgtgatgt gtgaagatga
      421 atgtcttcac cataactcaa caacaataac gatagcaaca ccaaacagtt tcgacttggc
      481 ggcatcttct cggtgccata acaaacactg agaaagcctt tggactgatc ctggcactcg
      541 ttgccgtgtc attccatctc caattcggac ctccaatcaa gcaaggctac ccgctgaatt
      601 taagcatata actaagcgga ggaaaagaaa ctaaccagga ttcccctagt aacggcgaca
      661 accagctcag aactggagcg gacaagggga atccgactgt ttaattaaaa caaagcattg
      721 cgatggtcgg agacgatgtt gacgcaatgt gatttctgcc cagtgctctg aatgtcaaag
      781 tgaaggaatt caaccaagcg cgggtaaacg gcgggagtaa ctatgactct cttaaggtag
      841 ccaaatgcct cgtcatctaa ttggaatgcc cctcccccct ccctccttcc cttcatcctc
      901 ccctccgagc agcatatgca ggtcactgga ttttggtttt aggaattaga aattttattg
      961 atagaagtat tttacaaata caaatacata ctaagggttt cttatatgct caacacatga
     1021 gcgaaaccct ataagaaccc taattccctt atctgggaac tactcacaca ttattctgga
     1081 gaaaaataga gagagataga tttgtagaga gagactggtg atttttgcgg actccggtcg
     1141 gcatctacta ctctaggcat gatctaaccc tcggtctctg gcgtcgcgac tgcgaaattt
     1201 cgcgagggtt tccgagatgg tgattgcgct tcgcagatct ccaggcgcgt gggtgcggac
     1261 gtagtcagcg ccattgccga tcgcgtgaag ttccgccgca aggctcgctg gacccagatc
     1321 ctttacagga aggccaacgg tggcgcccaa gaaggatttc cgcgacaccg agaccaatag
     1381 cggaagcccc aacgccgact tcagcttttg aaggttcgac agcacgtgca gcgatgtttc
     1441 cggtgcgggg ctcaagaaaa atcccatccc cggatcgagg atgagccggt cggcagcgac
     1501 cccgctccgt cgcaaggcgg aaacccgcgc ctcgaagaac cgcacaatct cgtcgagcgc
     1561 gtcttcgggt cgaaggtgac cggtgcgggt ggcgatgcca tcccgctgcg ctgagtgcat
     1621 aaccaccagc ctgcagtccg cctcagcaat atcgggatag agcgcagggt caggaaatcc
     1681 ttggatatcg ttcaggtagc ccacgccgcg cttgagcgca tagcgctggg tttccggttg
     1741 gaagctgtcg attgaaacac ggtgcatctg atcggacagg gcgtctaaga gcggcgcaat
     1801 acgtctgatc tcatcggccg gcgatacagg cctcgcgtcc ggatggctgg cggccggtcc
     1861 gacatccacg acgtctgatc cgactcgcag catttcgatc gccgcggtga cagcgccggc
     1921 ggggtctagc cgccggctct catcgaagaa ggagtcctcg gtgagattca gaatgccgaa
     1981 caccgtcacc atgatggagt cgtagatcca ggcgtgccag gtggtagaat cttccaacga
     2041 cgaatgcgat agtggtgaag ttgagagatc ggtggtgggt actgaggagg agacgctaaa
     2101 tgctcggtac gacgacaggg caaaggttgg ggcgaggcga tgggctctgc ggtgtgaagg
     2161 ggaaaatgtt gccatgcatg ctgataaatg ttgccgcact gcttttgctc cttgtcttga
     2221 atgtactgct tctgctgcgc ttggtgatgg tggtggccgc cgtcttgaaa ggatcttcgt
     2281 gccttggccc cccagcctca tcatggttgc gtgtgtatct gtgtgcagtg gatattgtta
     2341 ccgagtttgg tgagcgtgag tccgttagtg ccctggtggt ggtggattag gagagtgggt
     2401 gactcggtgt ccatggcttt cttcgctcat tataggaggg gaaaggaatg agggagggtg
     2461 gggagaccgc gtctgttgtt gaccaccgat ttacttcttg cctcccttcc cctccctccc
     2521 ctcaatccgt acgacacaaa tagtagccga gtgtctgctg cagagcgcat gattagtgtg
     2581 gtagacaacg agggagggaa ggatgtacag ggcatggcac ggagaagcga tggtggccag
     2641 gaagaggaga ggtcgtgaga acaggatgtg ttgcgaatgg ataaaaacag aaagcgatgg
     2701 ctctgggctt cgaaagcagg ggacattagg acgtgtagac catctcgacg gatccctctg
     2761 tatctctgtt gtgcgtgaat gttttctgtg cacgtgtagt gtgtgagagt agaacccggg
     2821 aactcgaaca gagaaaagca tgggtggctg tggtgtggag gcttcgttcc caccacatgc
     2881 ccttctcctt cgcctcgcct ctccctgcct tcttccacgc acccttgcgc ccctcgttct
     2941 caatacctgg ctcacttcca ccattcaaac aaccatcacg atacaggcat ttatctatcg
     3001 ttgaagactt cttcctccgg tagatcttag ccaaggtaag aagaggggca tgcagcaagg
     3061 agaaagaaat gatgcatgat gaggaataga aggggaggag ggagggatat gatgggaagc
     3121 gaaagcgcat attctggtgg tctgctgcct gatggggagt ctagctgtga cactgaggac
     3181 ggtggctgct ggtggctgcg ggcgctgcct tggtgatcaa tgggagtaaa gggagggaag
     3241 gaggtagcgt gaacggatga cgcggagaag tttaggggtc tctttacgta tcgcccctgc
     3301 cgcccgcctc tctgcgataa atgtgcctgt taccctgcag cctctattct tcactgtgtt
     3361 cctgttttcc aacagcctct attcttccct gtcttttgtt gcagtggcgt catcctctct
     3421 ttgccccagt cgtcgttctc tcgactcact cactcccccc ctccttccct ccctccatcc
     3481 acagagcgca ggcctaagct tggtagtgct ggtagtgctg gtagtgctgg ttccgcgatg
     3541 gatagcacgg aagctgtcat caaggaattc atgcgattca aggtccacat ggagggctcc
     3601 atgaacggtc acgagttcga gattgaagga gagggcgagg gtcgtccata cgaaggtacc
     3661 cagaccgcta agttgaaggt tactaaaggc ggtccgctcc ccttctcgtg ggacattctc
     3721 tcgccccaat tcatgtacgg atctcgtgcc ttcattaagc atccagctga tattccagat
     3781 tactggaagc aaagtttccc tgaaggattc aagtgggagc gtgtgatgat cttcgaagac
     3841 ggcggcacgg tgtctgttac acaggacaca tctcttgaag atggaacact tatctataaa
     3901 gttaagttgc gtggcggaaa cttcccacca gacggtccag ttatgcagaa acgcacgatg
     3961 ggttgggaag cctctacaga gcgcctctac ccggaggatg tcgtgctgaa gggtgacatt
     4021 aagatggctt tgcgactcaa agatggcggc cgatacttgg ctgacttcaa aaccacttat
     4081 aaggcgaaaa aacctgtcca aatgccaggc gcgttcaaca ttgatcgcaa acttgacatt
     4141 acctcccata acgaagacta cacggtcgtt gagcagtatg aacgaagtgt cgcgcgacat
     4201 tctacaggcg gctccggtgg ttcgtgagcg agctcctggc cagggatcag gaggagggag
     4261 tgaagaggag aagggatctg gtttcagaga tccccacttc tgccgtcgtc tttcggcctt
     4321 ccttcctttt aggtgtcatg ccttaggtcc ttcaagtcct cacctgtcgt cgtcatgtgt
     4381 gtgtgtgccc gtcatacaag tcactcgatc caattcacgc atcggttcaa tcaaaataag
     4441 actagacccc gagggaagaa gggcagaagg aaatcgaagg ggtgggatgt gtgtgagaga
     4501 gggaaggaga aatgaaagaa gtgaacaatg tcatggtagc cagtaaggag agagtagaag
     4561 cgaagaaagc aaaagcactg ttgtgaagaa acgaaatgga agatggtcat cgctcctggc
     4621 tctacttgtg gtttttctat ctttaatttc aggcgtcctg gactcgttac atcagctccc
     4681 ttatctcatt ggtttatccc ctactctact gctgcttctt ccttccatcc gtgactgtat
     4741 aacaacgaat tgtagtaccg cagatagaca atagaaaaat gccaaaaaag gcatcattga
     4801 tttgctcctc cccattaagt cactgtacgc caccatcgcc actaccctcc cttgatatct
     4861 ccaactcatc gtcatcgtcc tttcccgtac gagaaattta aaagctagac ctctacttac
     4921 cccctactat taacccgctc atcctgacct ctcactcctc ttcctcatct tcctccacca
     4981 ccggcacacc ctccacttct ccttcgtgcc gtacaggtaa caaagccaac ctctcgagca
     5041 cttctaacgc tgggcccttg gggttgccat ggaccagggc ctctatctgt cgacgttgag
     5101 agcgtgtcat ggatagctca aaatcaatta tcacatctac taccgacagg gcattcttcc
     5161 agctttcact aattagcaaa ctctctagca atgtcacgag aatatccgcc ccagcgacat
     5221 catctcgatc tcgcatctct tgcagcaagc ccgcaacccg atccaggcga cctcgatcca
     5281 cgtgacagag cgctgctact gctgcagggt ccccgccctg aaatgctgga ggcaaattgt
     5341 gatatacatc aaatgccttc tcaatctgct ttggattcgc cgcccagcat ccacggagca
     5401 aagacccata gaaccctcgg tccgccttcc acccctgttc ctccaccagg ccgaggatgg
     5461 tttcagctgc ggccaggtca ggcggatcta gcttggtgca atagacaaac gtggcccacc
     5521 ggtaagtgtc ataacttgtg tttggcttca agaccaagtc ccccagcaga tctctcgccc
     5581 ggtccgactg gccaacgcgt aaggaggcga gaatcgcagg gacacctaag cgatcatgtt
     5641 ttaccagcat ctcccgcggt aaggtagcag ccacgtccgc cagctcctgg aagcgacatg
     5701 cttgcttcag acacttgaaa agccggcggt aggtcagtgg gttcggcatc gaggatggcc
     5761 catggcaatt gaggctaggt ggaggctcag tgatgataag tctgcgatgg tggatgcatg
     5821 tgtcatggtc atagctgttt cctgtgtgaa attgttatcc gctcagaggg cacaatccta
     5881 ttccgcgcta tccgacaatc tccaagacat taggtggagt tcagttcggc gtatggcata
     5941 tgtcgctgga aagaacatgt gagcaaaagg ccagcaaaag gccaggaacc gtaaaaaggc
     6001 cgcgttgctg gcgtttttcc ataggctccg cccccctgac gagcatcaca aaaatcgacg
     6061 ctcaagtcag aggtggcgaa acccgacagg actataaaga taccaggcgt ttccccctgg
     6121 aagctccctc gtgcgctctc ctgttccgac cctgccgctt accggatacc tgtccgcctt
     6181 tctcccttcg ggaagcgtgg cgctttctca tagctcacgc tgtaggtatc tcagttcggt
     6241 gtaggtcgtt cgctccaagc tgggctgtgt gcacgaaccc cccgttcagc ccgaccgctg
     6301 cgccttatcc ggtaactatc gtcttgagtc caacccggta agacacgact tatcgccact
     6361 ggcagcagcc actggtaaca ggattagcag agcgaggtat gtaggcggtg ctacagagtt
     6421 cttgaagtgg tggcctaact acggctacac tagaagaaca gtatttggta tctgcgctct
     6481 gctgaagcca gttaccttcg gaaaaagagt tggtagctct tgatccggca aacaaaccac
     6541 cgctggtagc ggtggttttt ttgtttgcaa gcagcagatt acgcgcagaa aaaaaggatc
     6601 tcaagaagat cctttgatct tttctacggg gtctgacgct ctattcaaca aagccgccgt
     6661 cccgtcaagt cagcgtaaat gggtaggggg cttcaaatcg tcctcgtgat accaattcgg
     6721 agcctgcttt tttgtacaaa cttgttgata atggcaattc aaggatcttc acctagatcc
     6781 ttttaaatta aaaatgaagt tttaaatcaa tctaaagtat atatgagtaa acttggtctg
     6841 acagttacca atgcttaatc agtgaggcac ctatctcagc gatctgtcta tttcgttcat
     6901 ccatagttgc ctgactcccc gtcgtgtaga taactacgat acgggagggc ttaccatctg
     6961 gccccagtgc tgcaatgata ccgcgagagc cacgctcacc ggctccagat ttatcagcaa
     7021 taaaccagcc agccggaagg gccgagcgca gaagtggtcc tgcaacttta tccgcctcca
     7081 tccagtctat taattgttgc cgggaagcta gagtaagtag ttcgccagtt aatagtttgc
     7141 gcaacgttgt tgccattgct acaggcatcg tggtgtcacg ctcgtcgttt ggtatggctt
     7201 cattcagctc cggttcccaa cgatcaaggc gagttacatg atcccccatg ttgtgcaaaa
     7261 aagcggttag ctccttcggt cctccgatcg ttgtcagaag taagttggcc gcagtgttat
     7321 cactcatggt tatggcagca ctgcataatt ctcttactgt catgccatcc gtaagatgct
     7381 tttctgtgac tggtgagtac tcaaccaagt cattctgaga atagtgtatg cggcgaccga
     7441 gttgctcttg cccggcgtca atacgggata ataccgcgcc acatagcaga actttaaaag
     7501 tgctcatcat tggaaaacgt tcttcggggc gaaaactctc aaggatctta ccgctgttga
     7561 gatccagttc gatgtaaccc actcgtgcac ccaactgatc ttcagcatct tttactttca
     7621 ccagcgtttc tgggtgagca aaaacaggaa ggcaaaatgc cgcaaaaaag ggaataaggg
     7681 cgacacggaa atgttgaata ctcatactct tcctttttca atattattga agcatttatc
     7741 agggttattg tctcatgagc ggatacatat ttgaatgtat ttagaaaaat aaacaaatag
     7801 gggttccgcg cacatttccc cgaaaagtgc cagatacctg aaacaaaacc catcgtacgg
     7861 ccaaggaagt ctccaataac tgtgatccac cacaagcgcc agggttttcc cagtcacgac
     7921 gttgtaaaac gacggccagt catgcataat ccgcacgcat ctggaataag gaagtgccat
     7981 tccgcctgac ct
//

LOCUS       lMTP-Sul-CzBKT_pABNE-Sulv3_pRibi::lMTP-sul1⇄cTP–CzBKT-(GSA)3-mScarlet        9023 bp ds-DNA     circular     15-JUN-2026
DEFINITION  .
ACCESSION   .
KEYWORDS    .
SOURCE      
  ORGANISM  .
COMMENT     Expression vector for Nannochloropsis and Microchloropsis enabling 
            heterologous expression of Chromochloris zofingiensis β-carotene   
            ketolase fused to the fluorophore mScarlet-I3. The vector includes 
            a long mitochondrial targeting peptide fused to the sul1 gene,     
            which confers resistance to sulfadiazine and enables selection of  
            transformed cells.
FEATURES             Location/Qualifiers
     misc_feature    7..912
                     /ApEinfo_revcolor="#b7e6d7"
                     /ApEinfo_fwdcolor="#b7e6d7"
                     /label="HR flanking"
     misc_feature    913..935
                     /ApEinfo_revcolor="#b1ff67"
                     /ApEinfo_fwdcolor="#b1ff67"
                     /note="Linearization of pABNE expression fragment for
                     transformation."
                     /label="pABNE_linearize_F"
     misc_feature    complement(919..1149)
                     /ApEinfo_revcolor="#84b0dc"
                     /ApEinfo_fwdcolor="#84b0dc"
                     /label="35S terminator"
     misc_feature    complement(1153..1992)
                     /ApEinfo_revcolor="#f58a5e"
                     /ApEinfo_fwdcolor="#f58a5e"
                     /label="SulR (sul1)"
     misc_feature    complement(1993..2304)
                     /ApEinfo_revcolor="#f58a5e"
                     /ApEinfo_fwdcolor="#f58a5e"
                     /note="Long mitochondrial targeting peptide from NoOXA1
                     (oxidase assembly protein 1)"
                     /label="lMTP"
     misc_feature    2305..3485
                     /ApEinfo_revcolor="#c6c9d1"
                     /ApEinfo_fwdcolor="#c6c9d1"
                     /label="Ribi"
     misc_feature    3498..3596
                     /ApEinfo_revcolor="#ffef86"
                     /ApEinfo_fwdcolor="#ffef86"
                     /note="Chloroplast targeting peptide derived from NoVCP1
                     (violaxanthin/chlorophyll a-binding protein 1)"
                     /label="cTP"
     misc_feature    3597..4532
                     /ApEinfo_revcolor="#ffef86"
                     /ApEinfo_fwdcolor="#ffef86"
                     /note="β-carotene ketolase (CzBKT) from Chromochloris
                     zofingiensis (AY772713)"
                     /label="CzBKT"
     misc_feature    4533..4568
                     /ApEinfo_revcolor="#faac61"
                     /ApEinfo_fwdcolor="#faac61"
                     /label="Linker (GSA)3"
     misc_feature    4569..5258
                     /ApEinfo_revcolor="#f58a5e"
                     /ApEinfo_fwdcolor="#f58a5e"
                     /label="mScarletI3"
     misc_feature    5268..5884
                     /ApEinfo_revcolor="#b7e6d7"
                     /ApEinfo_fwdcolor="#b7e6d7"
                     /label="Alpha tubuline terminator"
     misc_feature    complement(5870..5890)
                     /ApEinfo_revcolor="#b1ff67"
                     /ApEinfo_fwdcolor="#b1ff67"
                     /label="pABNE_linearize _R"
     misc_feature    5891..6796
                     /ApEinfo_revcolor="#c6c9d1"
                     /ApEinfo_fwdcolor="#c6c9d1"
                     /label="HR flanking region"
     rep_origin      complement(7047..7635)
                     /ApEinfo_revcolor="#c7b0e3"
                     /ApEinfo_fwdcolor="#c7b0e3"
                     /note="high-copy-number ColE1/pMB1/pBR322/pUC origin
                     ofreplication"
                     /label="ori"
     misc_feature    complement(7876..8736)
                     /ApEinfo_revcolor="#85dae9"
                     /ApEinfo_fwdcolor="#85dae9"
                     /label="AmpR"
     promoter        complement(8737..8841)
                     /ApEinfo_revcolor="#c6c9d1"
                     /ApEinfo_fwdcolor="#c6c9d1"
                     /label="AmpR promoter"
ORIGIN      
        1 caattggttg atactttgat tggcatacga aacttggtgg gacggcttga taaccggctg
       61 ttgcaacaag gactatgcat cgaaggtgca caccctggaa gccccgagtc ctctgttcga
      121 gatactgctc catcacacga gcaggactca caacgagagt tcaatcaatc gggtcagctt
      181 cgtatgagtg atgcacctgg tgaagttgca gagaggcatc ggaagaaggt gctttttgac
      241 actgtcacga gcgtgtgtcc atgagtcatg gcacatctga tctcgtgacc accttttcat
      301 tcttacggag aatgagaaac gtctcttgaa aaaatttgct gtccaatcag tggcgatgcg
      361 gtgttcttga acacgcttgc cctgactgaa ccattgaagt tgtgtgatgt gtgaagatga
      421 atgtcttcac cataactcaa caacaataac gatagcaaca ccaaacagtt tcgacttggc
      481 ggcatcttct cggtgccata acaaacactg agaaagcctt tggactgatc ctggcactcg
      541 ttgccgtgtc attccatctc caattcggac ctccaatcaa gcaaggctac ccgctgaatt
      601 taagcatata actaagcgga ggaaaagaaa ctaaccagga ttcccctagt aacggcgaca
      661 accagctcag aactggagcg gacaagggga atccgactgt ttaattaaaa caaagcattg
      721 cgatggtcgg agacgatgtt gacgcaatgt gatttctgcc cagtgctctg aatgtcaaag
      781 tgaaggaatt caaccaagcg cgggtaaacg gcgggagtaa ctatgactct cttaaggtag
      841 ccaaatgcct cgtcatctaa ttggaatgcc cctcccccct ccctccttcc cttcatcctc
      901 ccctccgagc agcatatgca ggtcactgga ttttggtttt aggaattaga aattttattg
      961 atagaagtat tttacaaata caaatacata ctaagggttt cttatatgct caacacatga
     1021 gcgaaaccct ataagaaccc taattccctt atctgggaac tactcacaca ttattctgga
     1081 gaaaaataga gagagataga tttgtagaga gagactggtg atttttgcgg actccggtcg
     1141 gcatctacta ctctaggcat gatctaaccc tcggtctctg gcgtcgcgac tgcgaaattt
     1201 cgcgagggtt tccgagatgg tgattgcgct tcgcagatct ccaggcgcgt gggtgcggac
     1261 gtagtcagcg ccattgccga tcgcgtgaag ttccgccgca aggctcgctg gacccagatc
     1321 ctttacagga aggccaacgg tggcgcccaa gaaggatttc cgcgacaccg agaccaatag
     1381 cggaagcccc aacgccgact tcagcttttg aaggttcgac agcacgtgca gcgatgtttc
     1441 cggtgcgggg ctcaagaaaa atcccatccc cggatcgagg atgagccggt cggcagcgac
     1501 cccgctccgt cgcaaggcgg aaacccgcgc ctcgaagaac cgcacaatct cgtcgagcgc
     1561 gtcttcgggt cgaaggtgac cggtgcgggt ggcgatgcca tcccgctgcg ctgagtgcat
     1621 aaccaccagc ctgcagtccg cctcagcaat atcgggatag agcgcagggt caggaaatcc
     1681 ttggatatcg ttcaggtagc ccacgccgcg cttgagcgca tagcgctggg tttccggttg
     1741 gaagctgtcg attgaaacac ggtgcatctg atcggacagg gcgtctaaga gcggcgcaat
     1801 acgtctgatc tcatcggccg gcgatacagg cctcgcgtcc ggatggctgg cggccggtcc
     1861 gacatccacg acgtctgatc cgactcgcag catttcgatc gccgcggtga cagcgccggc
     1921 ggggtctagc cgccggctct catcgaagaa ggagtcctcg gtgagattca gaatgccgaa
     1981 caccgtcacc atgatggagt cgtagatcca ggcgtgccag gtggtagaat cttccaacga
     2041 cgaatgcgat agtggtgaag ttgagagatc ggtggtgggt actgaggagg agacgctaaa
     2101 tgctcggtac gacgacaggg caaaggttgg ggcgaggcga tgggctctgc ggtgtgaagg
     2161 ggaaaatgtt gccatgcatg ctgataaatg ttgccgcact gcttttgctc cttgtcttga
     2221 atgtactgct tctgctgcgc ttggtgatgg tggtggccgc cgtcttgaaa ggatcttcgt
     2281 gccttggccc cccagcctca tcatggttgc gtgtgtatct gtgtgcagtg gatattgtta
     2341 ccgagtttgg tgagcgtgag tccgttagtg ccctggtggt ggtggattag gagagtgggt
     2401 gactcggtgt ccatggcttt cttcgctcat tataggaggg gaaaggaatg agggagggtg
     2461 gggagaccgc gtctgttgtt gaccaccgat ttacttcttg cctcccttcc cctccctccc
     2521 ctcaatccgt acgacacaaa tagtagccga gtgtctgctg cagagcgcat gattagtgtg
     2581 gtagacaacg agggagggaa ggatgtacag ggcatggcac ggagaagcga tggtggccag
     2641 gaagaggaga ggtcgtgaga acaggatgtg ttgcgaatgg ataaaaacag aaagcgatgg
     2701 ctctgggctt cgaaagcagg ggacattagg acgtgtagac catctcgacg gatccctctg
     2761 tatctctgtt gtgcgtgaat gttttctgtg cacgtgtagt gtgtgagagt agaacccggg
     2821 aactcgaaca gagaaaagca tgggtggctg tggtgtggag gcttcgttcc caccacatgc
     2881 ccttctcctt cgcctcgcct ctccctgcct tcttccacgc acccttgcgc ccctcgttct
     2941 caatacctgg ctcacttcca ccattcaaac aaccatcacg atacaggcat ttatctatcg
     3001 ttgaagactt cttcctccgg tagatcttag ccaaggtaag aagaggggca tgcagcaagg
     3061 agaaagaaat gatgcatgat gaggaataga aggggaggag ggagggatat gatgggaagc
     3121 gaaagcgcat attctggtgg tctgctgcct gatggggagt ctagctgtga cactgaggac
     3181 ggtggctgct ggtggctgcg ggcgctgcct tggtgatcaa tgggagtaaa gggagggaag
     3241 gaggtagcgt gaacggatga cgcggagaag tttaggggtc tctttacgta tcgcccctgc
     3301 cgcccgcctc tctgcgataa atgtgcctgt taccctgcag cctctattct tcactgtgtt
     3361 cctgttttcc aacagcctct attcttccct gtcttttgtt gcagtggcgt catcctctct
     3421 ttgccccagt cgtcgttctc tcgactcact cactcccccc ctccttccct ccctccatcc
     3481 acagagcgca ggcctatatg aagaccgccg ctctcctcac tgtctccacc ctcatgggcg
     3541 cccaggcctt tatggccccc gcccccaagt tctcccgcac ccgcggtgtt gcgcgcatgg
     3601 cgccagatgt gacacatgtg cagccacgtg tacagtcccc ggctggcccc gatgatgagg
     3661 atgacgcgtt aagcttgtgg aaagcccaat atcctatgcc ggaggagaag ggtacagtat
     3721 ccaaacctca agccgcactc aaatacaggc caccacgcag tgactggaag ggtgtatcaa
     3781 ttgcatgcac tgtcatcacc ctatggacag ctgtctttta ccatggctgc tggcaaatca
     3841 aactcacagg ccctgataag tcagcctggt gggacgttgt tgcaacgttt ctggcactgg
     3901 agttcctcaa cactgggctt ttcatcacca cgcatgatgc catgcatggg actattgcca
     3961 tcaggaaccg tcgtttgaat gacctacttg gcaatatagc catcagccta tatgcctggt
     4021 ttgactatga catgctgcac aagaagcact gggagcatca caacttcact gggttaccac
     4081 ataaagaccc agacttccat cgaggcgatc ctgcgctaca taagtggttt ggcaggttta
     4141 tgtgggagta tgcaacacca ctccagtttg ccaagatctt cgcatacacc ttcttcctac
     4201 aatccttacg ggtgcaatac cccaatttat gcgtctttct ggcggctgca cccctggtca
     4261 gtgcgttccg attgttctat tttggcacct atttacccca cctcccctcc aatgctcagg
     4321 agacaatgcc ctgggagaaa tctcacagtg ctgatgaccc tcggccgctg tcattcttga
     4381 aatgttatca ctttgattat cactgggagc atcacaggtg gccttatgcc ccttggtggg
     4441 agttacccgt gtgtaagcgc atcacaaaga cactggatgc tgcagttcca ggagtacagt
     4501 cagacggcac gaagaagagt cagttggtga acggtagtgc tggtagtgct ggtagtgctg
     4561 gttccgcgat ggatagcacg gaagctgtca tcaaggaatt catgcgattc aaggtccaca
     4621 tggagggctc catgaacggt cacgagttcg agattgaagg agagggcgag ggtcgtccat
     4681 acgaaggtac ccagaccgct aagttgaagg ttactaaagg cggtccgctc cccttctcgt
     4741 gggacattct ctcgccccaa ttcatgtacg gatctcgtgc cttcattaag catccagctg
     4801 atattccaga ttactggaag caaagtttcc ctgaaggatt caagtgggag cgtgtgatga
     4861 tcttcgaaga cggcggcacg gtgtctgtta cacaggacac atctcttgaa gatggaacac
     4921 ttatctataa agttaagttg cgtggcggaa acttcccacc agacggtcca gttatgcaga
     4981 aacgcacgat gggttgggaa gcctctacag agcgcctcta cccggaggat gtcgtgctga
     5041 agggtgacat taagatggct ttgcgactca aagatggcgg ccgatacttg gctgacttca
     5101 aaaccactta taaggcgaaa aaacctgtcc aaatgccagg cgcgttcaac attgatcgca
     5161 aacttgacat tacctcccat aacgaagact acacggtcgt tgagcagtat gaacgaagtg
     5221 tcgcgcgaca ttctacaggc ggctccggtg gttcgtgagc gagctcctgg ccagggatca
     5281 ggaggaggga gtgaagagga gaagggatct ggtttcagag atccccactt ctgccgtcgt
     5341 ctttcggcct tccttccttt taggtgtcat gccttaggtc cttcaagtcc tcacctgtcg
     5401 tcgtcatgtg tgtgtgtgcc cgtcatacaa gtcactcgat ccaattcacg catcggttca
     5461 atcaaaataa gactagaccc cgagggaaga agggcagaag gaaatcgaag gggtgggatg
     5521 tgtgtgagag agggaaggag aaatgaaaga agtgaacaat gtcatggtag ccagtaagga
     5581 gagagtagaa gcgaagaaag caaaagcact gttgtgaaga aacgaaatgg aagatggtca
     5641 tcgctcctgg ctctacttgt ggtttttcta tctttaattt caggcgtcct ggactcgtta
     5701 catcagctcc cttatctcat tggtttatcc cctactctac tgctgcttct tccttccatc
     5761 cgtgactgta taacaacgaa ttgtagtacc gcagatagac aatagaaaaa tgccaaaaaa
     5821 ggcatcattg atttgctcct ccccattaag tcactgtacg ccaccatcgc cactaccctc
     5881 ccttgatatc tccaactcat cgtcatcgtc ctttcccgta cgagaaattt aaaagctaga
     5941 cctctactta ccccctacta ttaacccgct catcctgacc tctcactcct cttcctcatc
     6001 ttcctccacc accggcacac cctccacttc tccttcgtgc cgtacaggta acaaagccaa
     6061 cctctcgagc acttctaacg ctgggccctt ggggttgcca tggaccaggg cctctatctg
     6121 tcgacgttga gagcgtgtca tggatagctc aaaatcaatt atcacatcta ctaccgacag
     6181 ggcattcttc cagctttcac taattagcaa actctctagc aatgtcacga gaatatccgc
     6241 cccagcgaca tcatctcgat ctcgcatctc ttgcagcaag cccgcaaccc gatccaggcg
     6301 acctcgatcc acgtgacaga gcgctgctac tgctgcaggg tccccgccct gaaatgctgg
     6361 aggcaaattg tgatatacat caaatgcctt ctcaatctgc tttggattcg ccgcccagca
     6421 tccacggagc aaagacccat agaaccctcg gtccgccttc cacccctgtt cctccaccag
     6481 gccgaggatg gtttcagctg cggccaggtc aggcggatct agcttggtgc aatagacaaa
     6541 cgtggcccac cggtaagtgt cataacttgt gtttggcttc aagaccaagt cccccagcag
     6601 atctctcgcc cggtccgact ggccaacgcg taaggaggcg agaatcgcag ggacacctaa
     6661 gcgatcatgt tttaccagca tctcccgcgg taaggtagca gccacgtccg ccagctcctg
     6721 gaagcgacat gcttgcttca gacacttgaa aagccggcgg taggtcagtg ggttcggcat
     6781 cgaggatggc ccatggcaat tgaggctagg tggaggctca gtgatgataa gtctgcgatg
     6841 gtggatgcat gtgtcatggt catagctgtt tcctgtgtga aattgttatc cgctcagagg
     6901 gcacaatcct attccgcgct atccgacaat ctccaagaca ttaggtggag ttcagttcgg
     6961 cgtatggcat atgtcgctgg aaagaacatg tgagcaaaag gccagcaaaa ggccaggaac
     7021 cgtaaaaagg ccgcgttgct ggcgtttttc cataggctcc gcccccctga cgagcatcac
     7081 aaaaatcgac gctcaagtca gaggtggcga aacccgacag gactataaag ataccaggcg
     7141 tttccccctg gaagctccct cgtgcgctct cctgttccga ccctgccgct taccggatac
     7201 ctgtccgcct ttctcccttc gggaagcgtg gcgctttctc atagctcacg ctgtaggtat
     7261 ctcagttcgg tgtaggtcgt tcgctccaag ctgggctgtg tgcacgaacc ccccgttcag
     7321 cccgaccgct gcgccttatc cggtaactat cgtcttgagt ccaacccggt aagacacgac
     7381 ttatcgccac tggcagcagc cactggtaac aggattagca gagcgaggta tgtaggcggt
     7441 gctacagagt tcttgaagtg gtggcctaac tacggctaca ctagaagaac agtatttggt
     7501 atctgcgctc tgctgaagcc agttaccttc ggaaaaagag ttggtagctc ttgatccggc
     7561 aaacaaacca ccgctggtag cggtggtttt tttgtttgca agcagcagat tacgcgcaga
     7621 aaaaaaggat ctcaagaaga tcctttgatc ttttctacgg ggtctgacgc tctattcaac
     7681 aaagccgccg tcccgtcaag tcagcgtaaa tgggtagggg gcttcaaatc gtcctcgtga
     7741 taccaattcg gagcctgctt ttttgtacaa acttgttgat aatggcaatt caaggatctt
     7801 cacctagatc cttttaaatt aaaaatgaag ttttaaatca atctaaagta tatatgagta
     7861 aacttggtct gacagttacc aatgcttaat cagtgaggca cctatctcag cgatctgtct
     7921 atttcgttca tccatagttg cctgactccc cgtcgtgtag ataactacga tacgggaggg
     7981 cttaccatct ggccccagtg ctgcaatgat accgcgagag ccacgctcac cggctccaga
     8041 tttatcagca ataaaccagc cagccggaag ggccgagcgc agaagtggtc ctgcaacttt
     8101 atccgcctcc atccagtcta ttaattgttg ccgggaagct agagtaagta gttcgccagt
     8161 taatagtttg cgcaacgttg ttgccattgc tacaggcatc gtggtgtcac gctcgtcgtt
     8221 tggtatggct tcattcagct ccggttccca acgatcaagg cgagttacat gatcccccat
     8281 gttgtgcaaa aaagcggtta gctccttcgg tcctccgatc gttgtcagaa gtaagttggc
     8341 cgcagtgtta tcactcatgg ttatggcagc actgcataat tctcttactg tcatgccatc
     8401 cgtaagatgc ttttctgtga ctggtgagta ctcaaccaag tcattctgag aatagtgtat
     8461 gcggcgaccg agttgctctt gcccggcgtc aatacgggat aataccgcgc cacatagcag
     8521 aactttaaaa gtgctcatca ttggaaaacg ttcttcgggg cgaaaactct caaggatctt
     8581 accgctgttg agatccagtt cgatgtaacc cactcgtgca cccaactgat cttcagcatc
     8641 ttttactttc accagcgttt ctgggtgagc aaaaacagga aggcaaaatg ccgcaaaaaa
     8701 gggaataagg gcgacacgga aatgttgaat actcatactc ttcctttttc aatattattg
     8761 aagcatttat cagggttatt gtctcatgag cggatacata tttgaatgta tttagaaaaa
     8821 taaacaaata ggggttccgc gcacatttcc ccgaaaagtg ccagatacct gaaacaaaac
     8881 ccatcgtacg gccaaggaag tctccaataa ctgtgatcca ccacaagcgc cagggttttc
     8941 ccagtcacga cgttgtaaaa cgacggccag tcatgcataa tccgcacgca tctggaataa
     9001 ggaagtgcca ttccgcctga cct
//

LOCUS       cTP-Sul-EV_pABNE-Sulv4_pRibi::cTP-sul1⇄mScarlet        7779 bp ds-DNA     circular     15-JUN-2026
DEFINITION  .
ACCESSION   .
KEYWORDS    .
SOURCE      
  ORGANISM  .
COMMENT     Empty vector control for Nannochloropsis and Microchloropsis       
            containing the mScarlet-I3 expression cassette. The vector includes
            a chloroplast-targeted sul1 gene conferring resistance to          
            sulfadiazine for selection.
FEATURES             Location/Qualifiers
     misc_feature    7..912
                     /ApEinfo_revcolor="#b7e6d7"
                     /ApEinfo_fwdcolor="#b7e6d7"
                     /label="HR flanking"
     misc_feature    913..935
                     /ApEinfo_revcolor="#b1ff67"
                     /ApEinfo_fwdcolor="#b1ff67"
                     /note="Linearization of pABNE expression fragment for
                     transformation."
                     /label="pABNE_linearize_F"
     misc_feature    complement(919..1149)
                     /ApEinfo_revcolor="#84b0dc"
                     /ApEinfo_fwdcolor="#84b0dc"
                     /label="35S terminator"
     misc_feature    complement(1153..1992)
                     /ApEinfo_revcolor="#f58a5e"
                     /ApEinfo_fwdcolor="#f58a5e"
                     /label="SulR (sul1)"
     misc_feature    complement(1993..2091)
                     /ApEinfo_revcolor="#b7e6d7"
                     /ApEinfo_fwdcolor="#b7e6d7"
                     /note="Chloroplast targeting peptide derived from NoVCP1
                     (violaxanthin/chlorophyll a-binding protein 1)"
                     /label="cTP"
     misc_feature    2092..3272
                     /ApEinfo_revcolor="#c6c9d1"
                     /ApEinfo_fwdcolor="#c6c9d1"
                     /label="Ribi"
     misc_feature    3325..4014
                     /ApEinfo_revcolor="#f58a5e"
                     /ApEinfo_fwdcolor="#f58a5e"
                     /label="mScarletI3"
     misc_feature    4024..4640
                     /ApEinfo_revcolor="#b7e6d7"
                     /ApEinfo_fwdcolor="#b7e6d7"
                     /label="Alpha tubuline terminator"
     misc_feature    complement(4626..4646)
                     /ApEinfo_revcolor="#b1ff67"
                     /ApEinfo_fwdcolor="#b1ff67"
                     /label="pABNE_linearize _R"
     misc_feature    4647..5552
                     /ApEinfo_revcolor="#c6c9d1"
                     /ApEinfo_fwdcolor="#c6c9d1"
                     /label="HR flanking region"
     rep_origin      complement(5803..6391)
                     /ApEinfo_revcolor="#c7b0e3"
                     /ApEinfo_fwdcolor="#c7b0e3"
                     /note="high-copy-number ColE1/pMB1/pBR322/pUC origin
                     ofreplication"
                     /label="ori"
     misc_feature    complement(6632..7492)
                     /ApEinfo_revcolor="#85dae9"
                     /ApEinfo_fwdcolor="#85dae9"
                     /label="AmpR"
     promoter        complement(7493..7597)
                     /ApEinfo_revcolor="#c6c9d1"
                     /ApEinfo_fwdcolor="#c6c9d1"
                     /label="AmpR promoter"
ORIGIN      
        1 caattggttg atactttgat tggcatacga aacttggtgg gacggcttga taaccggctg
       61 ttgcaacaag gactatgcat cgaaggtgca caccctggaa gccccgagtc ctctgttcga
      121 gatactgctc catcacacga gcaggactca caacgagagt tcaatcaatc gggtcagctt
      181 cgtatgagtg atgcacctgg tgaagttgca gagaggcatc ggaagaaggt gctttttgac
      241 actgtcacga gcgtgtgtcc atgagtcatg gcacatctga tctcgtgacc accttttcat
      301 tcttacggag aatgagaaac gtctcttgaa aaaatttgct gtccaatcag tggcgatgcg
      361 gtgttcttga acacgcttgc cctgactgaa ccattgaagt tgtgtgatgt gtgaagatga
      421 atgtcttcac cataactcaa caacaataac gatagcaaca ccaaacagtt tcgacttggc
      481 ggcatcttct cggtgccata acaaacactg agaaagcctt tggactgatc ctggcactcg
      541 ttgccgtgtc attccatctc caattcggac ctccaatcaa gcaaggctac ccgctgaatt
      601 taagcatata actaagcgga ggaaaagaaa ctaaccagga ttcccctagt aacggcgaca
      661 accagctcag aactggagcg gacaagggga atccgactgt ttaattaaaa caaagcattg
      721 cgatggtcgg agacgatgtt gacgcaatgt gatttctgcc cagtgctctg aatgtcaaag
      781 tgaaggaatt caaccaagcg cgggtaaacg gcgggagtaa ctatgactct cttaaggtag
      841 ccaaatgcct cgtcatctaa ttggaatgcc cctcccccct ccctccttcc cttcatcctc
      901 ccctccgagc agcatatgca ggtcactgga ttttggtttt aggaattaga aattttattg
      961 atagaagtat tttacaaata caaatacata ctaagggttt cttatatgct caacacatga
     1021 gcgaaaccct ataagaaccc taattccctt atctgggaac tactcacaca ttattctgga
     1081 gaaaaataga gagagataga tttgtagaga gagactggtg atttttgcgg actccggtcg
     1141 gcatctacta ctctaggcat gatctaaccc tcggtctctg gcgtcgcgac tgcgaaattt
     1201 cgcgagggtt tccgagatgg tgattgcgct tcgcagatct ccaggcgcgt gggtgcggac
     1261 gtagtcagcg ccattgccga tcgcgtgaag ttccgccgca aggctcgctg gacccagatc
     1321 ctttacagga aggccaacgg tggcgcccaa gaaggatttc cgcgacaccg agaccaatag
     1381 cggaagcccc aacgccgact tcagcttttg aaggttcgac agcacgtgca gcgatgtttc
     1441 cggtgcgggg ctcaagaaaa atcccatccc cggatcgagg atgagccggt cggcagcgac
     1501 cccgctccgt cgcaaggcgg aaacccgcgc ctcgaagaac cgcacaatct cgtcgagcgc
     1561 gtcttcgggt cgaaggtgac cggtgcgggt ggcgatgcca tcccgctgcg ctgagtgcat
     1621 aaccaccagc ctgcagtccg cctcagcaat atcgggatag agcgcagggt caggaaatcc
     1681 ttggatatcg ttcaggtagc ccacgccgcg cttgagcgca tagcgctggg tttccggttg
     1741 gaagctgtcg attgaaacac ggtgcatctg atcggacagg gcgtctaaga gcggcgcaat
     1801 acgtctgatc tcatcggccg gcgatacagg cctcgcgtcc ggatggctgg cggccggtcc
     1861 gacatccacg acgtctgatc cgactcgcag catttcgatc gccgcggtga cagcgccggc
     1921 ggggtctagc cgccggctct catcgaagaa ggagtcctcg gtgagattca gaatgccgaa
     1981 caccgtcacc atgcgcgcaa caccgcgggt gcgggagaac ttgggggcgg gggccataaa
     2041 ggcctgggcg cccatgaggg tggagacagt gaggagagcg gcggtcttca tggttgcgtg
     2101 tgtatctgtg tgcagtggat attgttaccg agtttggtga gcgtgagtcc gttagtgccc
     2161 tggtggtggt ggattaggag agtgggtgac tcggtgtcca tggctttctt cgctcattat
     2221 aggaggggaa aggaatgagg gagggtgggg agaccgcgtc tgttgttgac caccgattta
     2281 cttcttgcct cccttcccct ccctcccctc aatccgtacg acacaaatag tagccgagtg
     2341 tctgctgcag agcgcatgat tagtgtggta gacaacgagg gagggaagga tgtacagggc
     2401 atggcacgga gaagcgatgg tggccaggaa gaggagaggt cgtgagaaca ggatgtgttg
     2461 cgaatggata aaaacagaaa gcgatggctc tgggcttcga aagcagggga cattaggacg
     2521 tgtagaccat ctcgacggat ccctctgtat ctctgttgtg cgtgaatgtt ttctgtgcac
     2581 gtgtagtgtg tgagagtaga acccgggaac tcgaacagag aaaagcatgg gtggctgtgg
     2641 tgtggaggct tcgttcccac cacatgccct tctccttcgc ctcgcctctc cctgccttct
     2701 tccacgcacc cttgcgcccc tcgttctcaa tacctggctc acttccacca ttcaaacaac
     2761 catcacgata caggcattta tctatcgttg aagacttctt cctccggtag atcttagcca
     2821 aggtaagaag aggggcatgc agcaaggaga aagaaatgat gcatgatgag gaatagaagg
     2881 ggaggaggga gggatatgat gggaagcgaa agcgcatatt ctggtggtct gctgcctgat
     2941 ggggagtcta gctgtgacac tgaggacggt ggctgctggt ggctgcgggc gctgccttgg
     3001 tgatcaatgg gagtaaaggg agggaaggag gtagcgtgaa cggatgacgc ggagaagttt
     3061 aggggtctct ttacgtatcg cccctgccgc ccgcctctct gcgataaatg tgcctgttac
     3121 cctgcagcct ctattcttca ctgtgttcct gttttccaac agcctctatt cttccctgtc
     3181 ttttgttgca gtggcgtcat cctctctttg ccccagtcgt cgttctctcg actcactcac
     3241 tccccccctc cttccctccc tccatccaca gagcgcaggc ctaagcttgg tagtgctggt
     3301 agtgctggta gtgctggttc cgcgatggat agcacggaag ctgtcatcaa ggaattcatg
     3361 cgattcaagg tccacatgga gggctccatg aacggtcacg agttcgagat tgaaggagag
     3421 ggcgagggtc gtccatacga aggtacccag accgctaagt tgaaggttac taaaggcggt
     3481 ccgctcccct tctcgtggga cattctctcg ccccaattca tgtacggatc tcgtgccttc
     3541 attaagcatc cagctgatat tccagattac tggaagcaaa gtttccctga aggattcaag
     3601 tgggagcgtg tgatgatctt cgaagacggc ggcacggtgt ctgttacaca ggacacatct
     3661 cttgaagatg gaacacttat ctataaagtt aagttgcgtg gcggaaactt cccaccagac
     3721 ggtccagtta tgcagaaacg cacgatgggt tgggaagcct ctacagagcg cctctacccg
     3781 gaggatgtcg tgctgaaggg tgacattaag atggctttgc gactcaaaga tggcggccga
     3841 tacttggctg acttcaaaac cacttataag gcgaaaaaac ctgtccaaat gccaggcgcg
     3901 ttcaacattg atcgcaaact tgacattacc tcccataacg aagactacac ggtcgttgag
     3961 cagtatgaac gaagtgtcgc gcgacattct acaggcggct ccggtggttc gtgagcgagc
     4021 tcctggccag ggatcaggag gagggagtga agaggagaag ggatctggtt tcagagatcc
     4081 ccacttctgc cgtcgtcttt cggccttcct tccttttagg tgtcatgcct taggtccttc
     4141 aagtcctcac ctgtcgtcgt catgtgtgtg tgtgcccgtc atacaagtca ctcgatccaa
     4201 ttcacgcatc ggttcaatca aaataagact agaccccgag ggaagaaggg cagaaggaaa
     4261 tcgaaggggt gggatgtgtg tgagagaggg aaggagaaat gaaagaagtg aacaatgtca
     4321 tggtagccag taaggagaga gtagaagcga agaaagcaaa agcactgttg tgaagaaacg
     4381 aaatggaaga tggtcatcgc tcctggctct acttgtggtt tttctatctt taatttcagg
     4441 cgtcctggac tcgttacatc agctccctta tctcattggt ttatccccta ctctactgct
     4501 gcttcttcct tccatccgtg actgtataac aacgaattgt agtaccgcag atagacaata
     4561 gaaaaatgcc aaaaaaggca tcattgattt gctcctcccc attaagtcac tgtacgccac
     4621 catcgccact accctccctt gatatctcca actcatcgtc atcgtccttt cccgtacgag
     4681 aaatttaaaa gctagacctc tacttacccc ctactattaa cccgctcatc ctgacctctc
     4741 actcctcttc ctcatcttcc tccaccaccg gcacaccctc cacttctcct tcgtgccgta
     4801 caggtaacaa agccaacctc tcgagcactt ctaacgctgg gcccttgggg ttgccatgga
     4861 ccagggcctc tatctgtcga cgttgagagc gtgtcatgga tagctcaaaa tcaattatca
     4921 catctactac cgacagggca ttcttccagc tttcactaat tagcaaactc tctagcaatg
     4981 tcacgagaat atccgcccca gcgacatcat ctcgatctcg catctcttgc agcaagcccg
     5041 caacccgatc caggcgacct cgatccacgt gacagagcgc tgctactgct gcagggtccc
     5101 cgccctgaaa tgctggaggc aaattgtgat atacatcaaa tgccttctca atctgctttg
     5161 gattcgccgc ccagcatcca cggagcaaag acccatagaa ccctcggtcc gccttccacc
     5221 cctgttcctc caccaggccg aggatggttt cagctgcggc caggtcaggc ggatctagct
     5281 tggtgcaata gacaaacgtg gcccaccggt aagtgtcata acttgtgttt ggcttcaaga
     5341 ccaagtcccc cagcagatct ctcgcccggt ccgactggcc aacgcgtaag gaggcgagaa
     5401 tcgcagggac acctaagcga tcatgtttta ccagcatctc ccgcggtaag gtagcagcca
     5461 cgtccgccag ctcctggaag cgacatgctt gcttcagaca cttgaaaagc cggcggtagg
     5521 tcagtgggtt cggcatcgag gatggcccat ggcaattgag gctaggtgga ggctcagtga
     5581 tgataagtct gcgatggtgg atgcatgtgt catggtcata gctgtttcct gtgtgaaatt
     5641 gttatccgct cagagggcac aatcctattc cgcgctatcc gacaatctcc aagacattag
     5701 gtggagttca gttcggcgta tggcatatgt cgctggaaag aacatgtgag caaaaggcca
     5761 gcaaaaggcc aggaaccgta aaaaggccgc gttgctggcg tttttccata ggctccgccc
     5821 ccctgacgag catcacaaaa atcgacgctc aagtcagagg tggcgaaacc cgacaggact
     5881 ataaagatac caggcgtttc cccctggaag ctccctcgtg cgctctcctg ttccgaccct
     5941 gccgcttacc ggatacctgt ccgcctttct cccttcggga agcgtggcgc tttctcatag
     6001 ctcacgctgt aggtatctca gttcggtgta ggtcgttcgc tccaagctgg gctgtgtgca
     6061 cgaacccccc gttcagcccg accgctgcgc cttatccggt aactatcgtc ttgagtccaa
     6121 cccggtaaga cacgacttat cgccactggc agcagccact ggtaacagga ttagcagagc
     6181 gaggtatgta ggcggtgcta cagagttctt gaagtggtgg cctaactacg gctacactag
     6241 aagaacagta tttggtatct gcgctctgct gaagccagtt accttcggaa aaagagttgg
     6301 tagctcttga tccggcaaac aaaccaccgc tggtagcggt ggtttttttg tttgcaagca
     6361 gcagattacg cgcagaaaaa aaggatctca agaagatcct ttgatctttt ctacggggtc
     6421 tgacgctcta ttcaacaaag ccgccgtccc gtcaagtcag cgtaaatggg tagggggctt
     6481 caaatcgtcc tcgtgatacc aattcggagc ctgctttttt gtacaaactt gttgataatg
     6541 gcaattcaag gatcttcacc tagatccttt taaattaaaa atgaagtttt aaatcaatct
     6601 aaagtatata tgagtaaact tggtctgaca gttaccaatg cttaatcagt gaggcaccta
     6661 tctcagcgat ctgtctattt cgttcatcca tagttgcctg actccccgtc gtgtagataa
     6721 ctacgatacg ggagggctta ccatctggcc ccagtgctgc aatgataccg cgagagccac
     6781 gctcaccggc tccagattta tcagcaataa accagccagc cggaagggcc gagcgcagaa
     6841 gtggtcctgc aactttatcc gcctccatcc agtctattaa ttgttgccgg gaagctagag
     6901 taagtagttc gccagttaat agtttgcgca acgttgttgc cattgctaca ggcatcgtgg
     6961 tgtcacgctc gtcgtttggt atggcttcat tcagctccgg ttcccaacga tcaaggcgag
     7021 ttacatgatc ccccatgttg tgcaaaaaag cggttagctc cttcggtcct ccgatcgttg
     7081 tcagaagtaa gttggccgca gtgttatcac tcatggttat ggcagcactg cataattctc
     7141 ttactgtcat gccatccgta agatgctttt ctgtgactgg tgagtactca accaagtcat
     7201 tctgagaata gtgtatgcgg cgaccgagtt gctcttgccc ggcgtcaata cgggataata
     7261 ccgcgccaca tagcagaact ttaaaagtgc tcatcattgg aaaacgttct tcggggcgaa
     7321 aactctcaag gatcttaccg ctgttgagat ccagttcgat gtaacccact cgtgcaccca
     7381 actgatcttc agcatctttt actttcacca gcgtttctgg gtgagcaaaa acaggaaggc
     7441 aaaatgccgc aaaaaaggga ataagggcga cacggaaatg ttgaatactc atactcttcc
     7501 tttttcaata ttattgaagc atttatcagg gttattgtct catgagcgga tacatatttg
     7561 aatgtattta gaaaaataaa caaatagggg ttccgcgcac atttccccga aaagtgccag
     7621 atacctgaaa caaaacccat cgtacggcca aggaagtctc caataactgt gatccaccac
     7681 aagcgccagg gttttcccag tcacgacgtt gtaaaacgac ggccagtcat gcataatccg
     7741 cacgcatctg gaataaggaa gtgccattcc gcctgacct
//

LOCUS       cTP-Sul-CzBKT_pABNE-Sulv4_pRibi::NocTP-sul1⇄cTP–CzBKT-(GSA)3-mScarlet        8810 bp ds-DNA     circular     15-JUN-2026
DEFINITION  .
ACCESSION   .
KEYWORDS    .
SOURCE      
  ORGANISM  .
COMMENT     Expression vector for Nannochloropsis and Microchloropsis enabling 
            heterologous expression of Chromochloris zofingiensis β-carotene   
            ketolase fused to the fluorophore mScarlet-I3. The vector includes 
            a chloroplast-targeted sul1 gene conferring resistance to          
            sulfadiazine for selection.
FEATURES             Location/Qualifiers
     misc_feature    7..912
                     /ApEinfo_revcolor="#b7e6d7"
                     /ApEinfo_fwdcolor="#b7e6d7"
                     /label="HR flanking"
     misc_feature    913..935
                     /ApEinfo_revcolor="#b1ff67"
                     /ApEinfo_fwdcolor="#b1ff67"
                     /note="Linearization of pABNE expression fragment for
                     transformation."
                     /label="pABNE_linearize_F"
     misc_feature    complement(919..1149)
                     /ApEinfo_revcolor="#84b0dc"
                     /ApEinfo_fwdcolor="#84b0dc"
                     /label="35S terminator"
     misc_feature    complement(1153..1992)
                     /ApEinfo_revcolor="#f58a5e"
                     /ApEinfo_fwdcolor="#f58a5e"
                     /label="SulR (sul1)"
     misc_feature    complement(1993..2091)
                     /ApEinfo_revcolor="#b7e6d7"
                     /ApEinfo_fwdcolor="#b7e6d7"
                     /note="Chloroplast targeting peptide derived from NoVCP1
                     (violaxanthin/chlorophyll a-binding protein 1)"
                     /label="cTP"
     misc_feature    2092..3272
                     /ApEinfo_revcolor="#c6c9d1"
                     /ApEinfo_fwdcolor="#c6c9d1"
                     /label="Ribi"
     misc_feature    3285..3383
                     /ApEinfo_revcolor="#ffef86"
                     /ApEinfo_fwdcolor="#ffef86"
                     /note="Chloroplast targeting peptide derived from NoVCP1
                     (violaxanthin/chlorophyll a-binding protein 1)"
                     /label="cTP"
     misc_feature    3384..4319
                     /ApEinfo_revcolor="#ffef86"
                     /ApEinfo_fwdcolor="#ffef86"
                     /note="β-carotene ketolase (CzBKT) from Chromochloris
                     zofingiensis (AY772713)"
                     /label="CzBKT"
     misc_feature    4320..4355
                     /ApEinfo_revcolor="#faac61"
                     /ApEinfo_fwdcolor="#faac61"
                     /label="Linker (GSA)3"
     misc_feature    4356..5045
                     /ApEinfo_revcolor="#f58a5e"
                     /ApEinfo_fwdcolor="#f58a5e"
                     /label="mScarletI3"
     misc_feature    5055..5671
                     /ApEinfo_revcolor="#b7e6d7"
                     /ApEinfo_fwdcolor="#b7e6d7"
                     /label="Alpha tubuline terminator"
     misc_feature    complement(5657..5677)
                     /ApEinfo_revcolor="#b1ff67"
                     /ApEinfo_fwdcolor="#b1ff67"
                     /label="pABNE_linearize _R"
     misc_feature    5678..6583
                     /ApEinfo_revcolor="#c6c9d1"
                     /ApEinfo_fwdcolor="#c6c9d1"
                     /label="HR flanking region"
     rep_origin      complement(6834..7422)
                     /ApEinfo_revcolor="#c7b0e3"
                     /ApEinfo_fwdcolor="#c7b0e3"
                     /note="high-copy-number ColE1/pMB1/pBR322/pUC origin
                     ofreplication"
                     /label="ori"
     misc_feature    complement(7663..8523)
                     /ApEinfo_revcolor="#85dae9"
                     /ApEinfo_fwdcolor="#85dae9"
                     /label="AmpR"
     promoter        complement(8524..8628)
                     /ApEinfo_revcolor="#c6c9d1"
                     /ApEinfo_fwdcolor="#c6c9d1"
                     /label="AmpR promoter"
ORIGIN      
        1 caattggttg atactttgat tggcatacga aacttggtgg gacggcttga taaccggctg
       61 ttgcaacaag gactatgcat cgaaggtgca caccctggaa gccccgagtc ctctgttcga
      121 gatactgctc catcacacga gcaggactca caacgagagt tcaatcaatc gggtcagctt
      181 cgtatgagtg atgcacctgg tgaagttgca gagaggcatc ggaagaaggt gctttttgac
      241 actgtcacga gcgtgtgtcc atgagtcatg gcacatctga tctcgtgacc accttttcat
      301 tcttacggag aatgagaaac gtctcttgaa aaaatttgct gtccaatcag tggcgatgcg
      361 gtgttcttga acacgcttgc cctgactgaa ccattgaagt tgtgtgatgt gtgaagatga
      421 atgtcttcac cataactcaa caacaataac gatagcaaca ccaaacagtt tcgacttggc
      481 ggcatcttct cggtgccata acaaacactg agaaagcctt tggactgatc ctggcactcg
      541 ttgccgtgtc attccatctc caattcggac ctccaatcaa gcaaggctac ccgctgaatt
      601 taagcatata actaagcgga ggaaaagaaa ctaaccagga ttcccctagt aacggcgaca
      661 accagctcag aactggagcg gacaagggga atccgactgt ttaattaaaa caaagcattg
      721 cgatggtcgg agacgatgtt gacgcaatgt gatttctgcc cagtgctctg aatgtcaaag
      781 tgaaggaatt caaccaagcg cgggtaaacg gcgggagtaa ctatgactct cttaaggtag
      841 ccaaatgcct cgtcatctaa ttggaatgcc cctcccccct ccctccttcc cttcatcctc
      901 ccctccgagc agcatatgca ggtcactgga ttttggtttt aggaattaga aattttattg
      961 atagaagtat tttacaaata caaatacata ctaagggttt cttatatgct caacacatga
     1021 gcgaaaccct ataagaaccc taattccctt atctgggaac tactcacaca ttattctgga
     1081 gaaaaataga gagagataga tttgtagaga gagactggtg atttttgcgg actccggtcg
     1141 gcatctacta ctctaggcat gatctaaccc tcggtctctg gcgtcgcgac tgcgaaattt
     1201 cgcgagggtt tccgagatgg tgattgcgct tcgcagatct ccaggcgcgt gggtgcggac
     1261 gtagtcagcg ccattgccga tcgcgtgaag ttccgccgca aggctcgctg gacccagatc
     1321 ctttacagga aggccaacgg tggcgcccaa gaaggatttc cgcgacaccg agaccaatag
     1381 cggaagcccc aacgccgact tcagcttttg aaggttcgac agcacgtgca gcgatgtttc
     1441 cggtgcgggg ctcaagaaaa atcccatccc cggatcgagg atgagccggt cggcagcgac
     1501 cccgctccgt cgcaaggcgg aaacccgcgc ctcgaagaac cgcacaatct cgtcgagcgc
     1561 gtcttcgggt cgaaggtgac cggtgcgggt ggcgatgcca tcccgctgcg ctgagtgcat
     1621 aaccaccagc ctgcagtccg cctcagcaat atcgggatag agcgcagggt caggaaatcc
     1681 ttggatatcg ttcaggtagc ccacgccgcg cttgagcgca tagcgctggg tttccggttg
     1741 gaagctgtcg attgaaacac ggtgcatctg atcggacagg gcgtctaaga gcggcgcaat
     1801 acgtctgatc tcatcggccg gcgatacagg cctcgcgtcc ggatggctgg cggccggtcc
     1861 gacatccacg acgtctgatc cgactcgcag catttcgatc gccgcggtga cagcgccggc
     1921 ggggtctagc cgccggctct catcgaagaa ggagtcctcg gtgagattca gaatgccgaa
     1981 caccgtcacc atgcgcgcaa caccgcgggt gcgggagaac ttgggggcgg gggccataaa
     2041 ggcctgggcg cccatgaggg tggagacagt gaggagagcg gcggtcttca tggttgcgtg
     2101 tgtatctgtg tgcagtggat attgttaccg agtttggtga gcgtgagtcc gttagtgccc
     2161 tggtggtggt ggattaggag agtgggtgac tcggtgtcca tggctttctt cgctcattat
     2221 aggaggggaa aggaatgagg gagggtgggg agaccgcgtc tgttgttgac caccgattta
     2281 cttcttgcct cccttcccct ccctcccctc aatccgtacg acacaaatag tagccgagtg
     2341 tctgctgcag agcgcatgat tagtgtggta gacaacgagg gagggaagga tgtacagggc
     2401 atggcacgga gaagcgatgg tggccaggaa gaggagaggt cgtgagaaca ggatgtgttg
     2461 cgaatggata aaaacagaaa gcgatggctc tgggcttcga aagcagggga cattaggacg
     2521 tgtagaccat ctcgacggat ccctctgtat ctctgttgtg cgtgaatgtt ttctgtgcac
     2581 gtgtagtgtg tgagagtaga acccgggaac tcgaacagag aaaagcatgg gtggctgtgg
     2641 tgtggaggct tcgttcccac cacatgccct tctccttcgc ctcgcctctc cctgccttct
     2701 tccacgcacc cttgcgcccc tcgttctcaa tacctggctc acttccacca ttcaaacaac
     2761 catcacgata caggcattta tctatcgttg aagacttctt cctccggtag atcttagcca
     2821 aggtaagaag aggggcatgc agcaaggaga aagaaatgat gcatgatgag gaatagaagg
     2881 ggaggaggga gggatatgat gggaagcgaa agcgcatatt ctggtggtct gctgcctgat
     2941 ggggagtcta gctgtgacac tgaggacggt ggctgctggt ggctgcgggc gctgccttgg
     3001 tgatcaatgg gagtaaaggg agggaaggag gtagcgtgaa cggatgacgc ggagaagttt
     3061 aggggtctct ttacgtatcg cccctgccgc ccgcctctct gcgataaatg tgcctgttac
     3121 cctgcagcct ctattcttca ctgtgttcct gttttccaac agcctctatt cttccctgtc
     3181 ttttgttgca gtggcgtcat cctctctttg ccccagtcgt cgttctctcg actcactcac
     3241 tccccccctc cttccctccc tccatccaca gagcgcaggc ctatatgaag accgccgctc
     3301 tcctcactgt ctccaccctc atgggcgccc aggcctttat ggcccccgcc cccaagttct
     3361 cccgcacccg cggtgttgcg cgcatggcgc cagatgtgac acatgtgcag ccacgtgtac
     3421 agtccccggc tggccccgat gatgaggatg acgcgttaag cttgtggaaa gcccaatatc
     3481 ctatgccgga ggagaagggt acagtatcca aacctcaagc cgcactcaaa tacaggccac
     3541 cacgcagtga ctggaagggt gtatcaattg catgcactgt catcacccta tggacagctg
     3601 tcttttacca tggctgctgg caaatcaaac tcacaggccc tgataagtca gcctggtggg
     3661 acgttgttgc aacgtttctg gcactggagt tcctcaacac tgggcttttc atcaccacgc
     3721 atgatgccat gcatgggact attgccatca ggaaccgtcg tttgaatgac ctacttggca
     3781 atatagccat cagcctatat gcctggtttg actatgacat gctgcacaag aagcactggg
     3841 agcatcacaa cttcactggg ttaccacata aagacccaga cttccatcga ggcgatcctg
     3901 cgctacataa gtggtttggc aggtttatgt gggagtatgc aacaccactc cagtttgcca
     3961 agatcttcgc atacaccttc ttcctacaat ccttacgggt gcaatacccc aatttatgcg
     4021 tctttctggc ggctgcaccc ctggtcagtg cgttccgatt gttctatttt ggcacctatt
     4081 taccccacct cccctccaat gctcaggaga caatgccctg ggagaaatct cacagtgctg
     4141 atgaccctcg gccgctgtca ttcttgaaat gttatcactt tgattatcac tgggagcatc
     4201 acaggtggcc ttatgcccct tggtgggagt tacccgtgtg taagcgcatc acaaagacac
     4261 tggatgctgc agttccagga gtacagtcag acggcacgaa gaagagtcag ttggtgaacg
     4321 gtagtgctgg tagtgctggt agtgctggtt ccgcgatgga tagcacggaa gctgtcatca
     4381 aggaattcat gcgattcaag gtccacatgg agggctccat gaacggtcac gagttcgaga
     4441 ttgaaggaga gggcgagggt cgtccatacg aaggtaccca gaccgctaag ttgaaggtta
     4501 ctaaaggcgg tccgctcccc ttctcgtggg acattctctc gccccaattc atgtacggat
     4561 ctcgtgcctt cattaagcat ccagctgata ttccagatta ctggaagcaa agtttccctg
     4621 aaggattcaa gtgggagcgt gtgatgatct tcgaagacgg cggcacggtg tctgttacac
     4681 aggacacatc tcttgaagat ggaacactta tctataaagt taagttgcgt ggcggaaact
     4741 tcccaccaga cggtccagtt atgcagaaac gcacgatggg ttgggaagcc tctacagagc
     4801 gcctctaccc ggaggatgtc gtgctgaagg gtgacattaa gatggctttg cgactcaaag
     4861 atggcggccg atacttggct gacttcaaaa ccacttataa ggcgaaaaaa cctgtccaaa
     4921 tgccaggcgc gttcaacatt gatcgcaaac ttgacattac ctcccataac gaagactaca
     4981 cggtcgttga gcagtatgaa cgaagtgtcg cgcgacattc tacaggcggc tccggtggtt
     5041 cgtgagcgag ctcctggcca gggatcagga ggagggagtg aagaggagaa gggatctggt
     5101 ttcagagatc cccacttctg ccgtcgtctt tcggccttcc ttccttttag gtgtcatgcc
     5161 ttaggtcctt caagtcctca cctgtcgtcg tcatgtgtgt gtgtgcccgt catacaagtc
     5221 actcgatcca attcacgcat cggttcaatc aaaataagac tagaccccga gggaagaagg
     5281 gcagaaggaa atcgaagggg tgggatgtgt gtgagagagg gaaggagaaa tgaaagaagt
     5341 gaacaatgtc atggtagcca gtaaggagag agtagaagcg aagaaagcaa aagcactgtt
     5401 gtgaagaaac gaaatggaag atggtcatcg ctcctggctc tacttgtggt ttttctatct
     5461 ttaatttcag gcgtcctgga ctcgttacat cagctccctt atctcattgg tttatcccct
     5521 actctactgc tgcttcttcc ttccatccgt gactgtataa caacgaattg tagtaccgca
     5581 gatagacaat agaaaaatgc caaaaaaggc atcattgatt tgctcctccc cattaagtca
     5641 ctgtacgcca ccatcgccac taccctccct tgatatctcc aactcatcgt catcgtcctt
     5701 tcccgtacga gaaatttaaa agctagacct ctacttaccc cctactatta acccgctcat
     5761 cctgacctct cactcctctt cctcatcttc ctccaccacc ggcacaccct ccacttctcc
     5821 ttcgtgccgt acaggtaaca aagccaacct ctcgagcact tctaacgctg ggcccttggg
     5881 gttgccatgg accagggcct ctatctgtcg acgttgagag cgtgtcatgg atagctcaaa
     5941 atcaattatc acatctacta ccgacagggc attcttccag ctttcactaa ttagcaaact
     6001 ctctagcaat gtcacgagaa tatccgcccc agcgacatca tctcgatctc gcatctcttg
     6061 cagcaagccc gcaacccgat ccaggcgacc tcgatccacg tgacagagcg ctgctactgc
     6121 tgcagggtcc ccgccctgaa atgctggagg caaattgtga tatacatcaa atgccttctc
     6181 aatctgcttt ggattcgccg cccagcatcc acggagcaaa gacccataga accctcggtc
     6241 cgccttccac ccctgttcct ccaccaggcc gaggatggtt tcagctgcgg ccaggtcagg
     6301 cggatctagc ttggtgcaat agacaaacgt ggcccaccgg taagtgtcat aacttgtgtt
     6361 tggcttcaag accaagtccc ccagcagatc tctcgcccgg tccgactggc caacgcgtaa
     6421 ggaggcgaga atcgcaggga cacctaagcg atcatgtttt accagcatct cccgcggtaa
     6481 ggtagcagcc acgtccgcca gctcctggaa gcgacatgct tgcttcagac acttgaaaag
     6541 ccggcggtag gtcagtgggt tcggcatcga ggatggccca tggcaattga ggctaggtgg
     6601 aggctcagtg atgataagtc tgcgatggtg gatgcatgtg tcatggtcat agctgtttcc
     6661 tgtgtgaaat tgttatccgc tcagagggca caatcctatt ccgcgctatc cgacaatctc
     6721 caagacatta ggtggagttc agttcggcgt atggcatatg tcgctggaaa gaacatgtga
     6781 gcaaaaggcc agcaaaaggc caggaaccgt aaaaaggccg cgttgctggc gtttttccat
     6841 aggctccgcc cccctgacga gcatcacaaa aatcgacgct caagtcagag gtggcgaaac
     6901 ccgacaggac tataaagata ccaggcgttt ccccctggaa gctccctcgt gcgctctcct
     6961 gttccgaccc tgccgcttac cggatacctg tccgcctttc tcccttcggg aagcgtggcg
     7021 ctttctcata gctcacgctg taggtatctc agttcggtgt aggtcgttcg ctccaagctg
     7081 ggctgtgtgc acgaaccccc cgttcagccc gaccgctgcg ccttatccgg taactatcgt
     7141 cttgagtcca acccggtaag acacgactta tcgccactgg cagcagccac tggtaacagg
     7201 attagcagag cgaggtatgt aggcggtgct acagagttct tgaagtggtg gcctaactac
     7261 ggctacacta gaagaacagt atttggtatc tgcgctctgc tgaagccagt taccttcgga
     7321 aaaagagttg gtagctcttg atccggcaaa caaaccaccg ctggtagcgg tggttttttt
     7381 gtttgcaagc agcagattac gcgcagaaaa aaaggatctc aagaagatcc tttgatcttt
     7441 tctacggggt ctgacgctct attcaacaaa gccgccgtcc cgtcaagtca gcgtaaatgg
     7501 gtagggggct tcaaatcgtc ctcgtgatac caattcggag cctgcttttt tgtacaaact
     7561 tgttgataat ggcaattcaa ggatcttcac ctagatcctt ttaaattaaa aatgaagttt
     7621 taaatcaatc taaagtatat atgagtaaac ttggtctgac agttaccaat gcttaatcag
     7681 tgaggcacct atctcagcga tctgtctatt tcgttcatcc atagttgcct gactccccgt
     7741 cgtgtagata actacgatac gggagggctt accatctggc cccagtgctg caatgatacc
     7801 gcgagagcca cgctcaccgg ctccagattt atcagcaata aaccagccag ccggaagggc
     7861 cgagcgcaga agtggtcctg caactttatc cgcctccatc cagtctatta attgttgccg
     7921 ggaagctaga gtaagtagtt cgccagttaa tagtttgcgc aacgttgttg ccattgctac
     7981 aggcatcgtg gtgtcacgct cgtcgtttgg tatggcttca ttcagctccg gttcccaacg
     8041 atcaaggcga gttacatgat cccccatgtt gtgcaaaaaa gcggttagct ccttcggtcc
     8101 tccgatcgtt gtcagaagta agttggccgc agtgttatca ctcatggtta tggcagcact
     8161 gcataattct cttactgtca tgccatccgt aagatgcttt tctgtgactg gtgagtactc
     8221 aaccaagtca ttctgagaat agtgtatgcg gcgaccgagt tgctcttgcc cggcgtcaat
     8281 acgggataat accgcgccac atagcagaac tttaaaagtg ctcatcattg gaaaacgttc
     8341 ttcggggcga aaactctcaa ggatcttacc gctgttgaga tccagttcga tgtaacccac
     8401 tcgtgcaccc aactgatctt cagcatcttt tactttcacc agcgtttctg ggtgagcaaa
     8461 aacaggaagg caaaatgccg caaaaaaggg aataagggcg acacggaaat gttgaatact
     8521 catactcttc ctttttcaat attattgaag catttatcag ggttattgtc tcatgagcgg
     8581 atacatattt gaatgtattt agaaaaataa acaaataggg gttccgcgca catttccccg
     8641 aaaagtgcca gatacctgaa acaaaaccca tcgtacggcc aaggaagtct ccaataactg
     8701 tgatccacca caagcgccag ggttttccca gtcacgacgt tgtaaaacga cggccagtca
     8761 tgcataatcc gcacgcatct ggaataagga agtgccattc cgcctgacct
//

LOCUS       Sh_ble-EV_pABNE-Zeov1_pRibi::Sh_ble⇄mScarlet        7224 bp ds-DNA     circular     15-JUN-2026
DEFINITION  .
ACCESSION   .
KEYWORDS    .
SOURCE      
  ORGANISM  .
COMMENT     Empty vector control for Nannochloropsis and Microchloropsis       
            containing the mScarlet-I3 expression cassette. The vector includes
            a Sh ble cassette conferring Zeocin resistance for selection.
FEATURES             Location/Qualifiers
     misc_feature    7..912
                     /ApEinfo_revcolor="#b7e6d7"
                     /ApEinfo_fwdcolor="#b7e6d7"
                     /label="HR flanking"
     misc_feature    913..935
                     /ApEinfo_revcolor="#b1ff67"
                     /ApEinfo_fwdcolor="#b1ff67"
                     /note="Linearization of pABNE expression fragment for
                     transformation."
                     /label="pABNE_linearize_F"
     misc_feature    complement(919..1149)
                     /ApEinfo_revcolor="#84b0dc"
                     /ApEinfo_fwdcolor="#84b0dc"
                     /label="35S terminator"
     misc_feature    complement(1156..1530)
                     /ApEinfo_revcolor="#c7b0e3"
                     /ApEinfo_fwdcolor="#c7b0e3"
                     /label="ZeoR (Sh ble)"
     misc_feature    1537..2717
                     /ApEinfo_revcolor="#c6c9d1"
                     /ApEinfo_fwdcolor="#c6c9d1"
                     /label="Ribi"
     misc_feature    2770..3459
                     /ApEinfo_revcolor="#f58a5e"
                     /ApEinfo_fwdcolor="#f58a5e"
                     /label="mScarletI3"
     misc_feature    3469..4085
                     /ApEinfo_revcolor="#b7e6d7"
                     /ApEinfo_fwdcolor="#b7e6d7"
                     /label="Alpha tubuline terminator"
     misc_feature    complement(4071..4091)
                     /ApEinfo_revcolor="#b1ff67"
                     /ApEinfo_fwdcolor="#b1ff67"
                     /label="pABNE_linearize _R"
     misc_feature    4092..4997
                     /ApEinfo_revcolor="#c6c9d1"
                     /ApEinfo_fwdcolor="#c6c9d1"
                     /label="HR flanking region"
     rep_origin      complement(5248..5836)
                     /ApEinfo_revcolor="#c7b0e3"
                     /ApEinfo_fwdcolor="#c7b0e3"
                     /note="high-copy-number ColE1/pMB1/pBR322/pUC origin
                     ofreplication"
                     /label="ori"
     misc_feature    complement(6077..6937)
                     /ApEinfo_revcolor="#85dae9"
                     /ApEinfo_fwdcolor="#85dae9"
                     /label="AmpR"
     promoter        complement(6938..7042)
                     /ApEinfo_revcolor="#c6c9d1"
                     /ApEinfo_fwdcolor="#c6c9d1"
                     /label="AmpR promoter"
ORIGIN      
        1 caattggttg atactttgat tggcatacga aacttggtgg gacggcttga taaccggctg
       61 ttgcaacaag gactatgcat cgaaggtgca caccctggaa gccccgagtc ctctgttcga
      121 gatactgctc catcacacga gcaggactca caacgagagt tcaatcaatc gggtcagctt
      181 cgtatgagtg atgcacctgg tgaagttgca gagaggcatc ggaagaaggt gctttttgac
      241 actgtcacga gcgtgtgtcc atgagtcatg gcacatctga tctcgtgacc accttttcat
      301 tcttacggag aatgagaaac gtctcttgaa aaaatttgct gtccaatcag tggcgatgcg
      361 gtgttcttga acacgcttgc cctgactgaa ccattgaagt tgtgtgatgt gtgaagatga
      421 atgtcttcac cataactcaa caacaataac gatagcaaca ccaaacagtt tcgacttggc
      481 ggcatcttct cggtgccata acaaacactg agaaagcctt tggactgatc ctggcactcg
      541 ttgccgtgtc attccatctc caattcggac ctccaatcaa gcaaggctac ccgctgaatt
      601 taagcatata actaagcgga ggaaaagaaa ctaaccagga ttcccctagt aacggcgaca
      661 accagctcag aactggagcg gacaagggga atccgactgt ttaattaaaa caaagcattg
      721 cgatggtcgg agacgatgtt gacgcaatgt gatttctgcc cagtgctctg aatgtcaaag
      781 tgaaggaatt caaccaagcg cgggtaaacg gcgggagtaa ctatgactct cttaaggtag
      841 ccaaatgcct cgtcatctaa ttggaatgcc cctcccccct ccctccttcc cttcatcctc
      901 ccctccgagc agcatatgca ggtcactgga ttttggtttt aggaattaga aattttattg
      961 atagaagtat tttacaaata caaatacata ctaagggttt cttatatgct caacacatga
     1021 gcgaaaccct ataagaaccc taattccctt atctgggaac tactcacaca ttattctgga
     1081 gaaaaataga gagagataga tttgtagaga gagactggtg atttttgcgg actccggtcg
     1141 gcatctacta ctagttcagt cctgttcctc ggcgacaaaa tgaacgcaat tacccgcagg
     1201 gtctcgaagg gcaaactcgc gtccccaggg ttgctcacca atttccgtca tcgcaggtcc
     1261 ggaagcgtct cggaaattag tgctgaccac ttcactccac tcggcataca attcgtccaa
     1321 accgcgcacc cacacccacg caagagtatt gtcggggacc acctggtcct gcacagcact
     1381 aatgaaaaga gtcacatcat cgcgcaccac tccggcaaaa tcatcttcca caaaatcgcg
     1441 cgaaaagccc agtcgatccg tccaaaactc cacagcaccc gcgacatctc gcgccgtaag
     1501 aacgggaaca gcacttgtca gtttcgccat actagtggtt gcgtgtgtat ctgtgtgcag
     1561 tggatattgt taccgagttt ggtgagcgtg agtccgttag tgccctggtg gtggtggatt
     1621 aggagagtgg gtgactcggt gtccatggct ttcttcgctc attataggag gggaaaggaa
     1681 tgagggaggg tggggagacc gcgtctgttg ttgaccaccg atttacttct tgcctccctt
     1741 cccctccctc ccctcaatcc gtacgacaca aatagtagcc gagtgtctgc tgcagagcgc
     1801 atgattagtg tggtagacaa cgagggaggg aaggatgtac agggcatggc acggagaagc
     1861 gatggtggcc aggaagagga gaggtcgtga gaacaggatg tgttgcgaat ggataaaaac
     1921 agaaagcgat ggctctgggc ttcgaaagca ggggacatta ggacgtgtag accatctcga
     1981 cggatccctc tgtatctctg ttgtgcgtga atgttttctg tgcacgtgta gtgtgtgaga
     2041 gtagaacccg ggaactcgaa cagagaaaag catgggtggc tgtggtgtgg aggcttcgtt
     2101 cccaccacat gcccttctcc ttcgcctcgc ctctccctgc cttcttccac gcacccttgc
     2161 gcccctcgtt ctcaatacct ggctcacttc caccattcaa acaaccatca cgatacaggc
     2221 atttatctat cgttgaagac ttcttcctcc ggtagatctt agccaaggta agaagagggg
     2281 catgcagcaa ggagaaagaa atgatgcatg atgaggaata gaaggggagg agggagggat
     2341 atgatgggaa gcgaaagcgc atattctggt ggtctgctgc ctgatgggga gtctagctgt
     2401 gacactgagg acggtggctg ctggtggctg cgggcgctgc cttggtgatc aatgggagta
     2461 aagggaggga aggaggtagc gtgaacggat gacgcggaga agtttagggg tctctttacg
     2521 tatcgcccct gccgcccgcc tctctgcgat aaatgtgcct gttaccctgc agcctctatt
     2581 cttcactgtg ttcctgtttt ccaacagcct ctattcttcc ctgtcttttg ttgcagtggc
     2641 gtcatcctct ctttgcccca gtcgtcgttc tctcgactca ctcactcccc ccctccttcc
     2701 ctccctccat ccacagagcg caggcctaag cttggtagtg ctggtagtgc tggtagtgct
     2761 ggttccgcga tggatagcac ggaagctgtc atcaaggaat tcatgcgatt caaggtccac
     2821 atggagggct ccatgaacgg tcacgagttc gagattgaag gagagggcga gggtcgtcca
     2881 tacgaaggta cccagaccgc taagttgaag gttactaaag gcggtccgct ccccttctcg
     2941 tgggacattc tctcgcccca attcatgtac ggatctcgtg ccttcattaa gcatccagct
     3001 gatattccag attactggaa gcaaagtttc cctgaaggat tcaagtggga gcgtgtgatg
     3061 atcttcgaag acggcggcac ggtgtctgtt acacaggaca catctcttga agatggaaca
     3121 cttatctata aagttaagtt gcgtggcgga aacttcccac cagacggtcc agttatgcag
     3181 aaacgcacga tgggttggga agcctctaca gagcgcctct acccggagga tgtcgtgctg
     3241 aagggtgaca ttaagatggc tttgcgactc aaagatggcg gccgatactt ggctgacttc
     3301 aaaaccactt ataaggcgaa aaaacctgtc caaatgccag gcgcgttcaa cattgatcgc
     3361 aaacttgaca ttacctccca taacgaagac tacacggtcg ttgagcagta tgaacgaagt
     3421 gtcgcgcgac attctacagg cggctccggt ggttcgtgag cgagctcctg gccagggatc
     3481 aggaggaggg agtgaagagg agaagggatc tggtttcaga gatccccact tctgccgtcg
     3541 tctttcggcc ttccttcctt ttaggtgtca tgccttaggt ccttcaagtc ctcacctgtc
     3601 gtcgtcatgt gtgtgtgtgc ccgtcataca agtcactcga tccaattcac gcatcggttc
     3661 aatcaaaata agactagacc ccgagggaag aagggcagaa ggaaatcgaa ggggtgggat
     3721 gtgtgtgaga gagggaagga gaaatgaaag aagtgaacaa tgtcatggta gccagtaagg
     3781 agagagtaga agcgaagaaa gcaaaagcac tgttgtgaag aaacgaaatg gaagatggtc
     3841 atcgctcctg gctctacttg tggtttttct atctttaatt tcaggcgtcc tggactcgtt
     3901 acatcagctc ccttatctca ttggtttatc ccctactcta ctgctgcttc ttccttccat
     3961 ccgtgactgt ataacaacga attgtagtac cgcagataga caatagaaaa atgccaaaaa
     4021 aggcatcatt gatttgctcc tccccattaa gtcactgtac gccaccatcg ccactaccct
     4081 cccttgatat ctccaactca tcgtcatcgt cctttcccgt acgagaaatt taaaagctag
     4141 acctctactt accccctact attaacccgc tcatcctgac ctctcactcc tcttcctcat
     4201 cttcctccac caccggcaca ccctccactt ctccttcgtg ccgtacaggt aacaaagcca
     4261 acctctcgag cacttctaac gctgggccct tggggttgcc atggaccagg gcctctatct
     4321 gtcgacgttg agagcgtgtc atggatagct caaaatcaat tatcacatct actaccgaca
     4381 gggcattctt ccagctttca ctaattagca aactctctag caatgtcacg agaatatccg
     4441 ccccagcgac atcatctcga tctcgcatct cttgcagcaa gcccgcaacc cgatccaggc
     4501 gacctcgatc cacgtgacag agcgctgcta ctgctgcagg gtccccgccc tgaaatgctg
     4561 gaggcaaatt gtgatataca tcaaatgcct tctcaatctg ctttggattc gccgcccagc
     4621 atccacggag caaagaccca tagaaccctc ggtccgcctt ccacccctgt tcctccacca
     4681 ggccgaggat ggtttcagct gcggccaggt caggcggatc tagcttggtg caatagacaa
     4741 acgtggccca ccggtaagtg tcataacttg tgtttggctt caagaccaag tcccccagca
     4801 gatctctcgc ccggtccgac tggccaacgc gtaaggaggc gagaatcgca gggacaccta
     4861 agcgatcatg ttttaccagc atctcccgcg gtaaggtagc agccacgtcc gccagctcct
     4921 ggaagcgaca tgcttgcttc agacacttga aaagccggcg gtaggtcagt gggttcggca
     4981 tcgaggatgg cccatggcaa ttgaggctag gtggaggctc agtgatgata agtctgcgat
     5041 ggtggatgca tgtgtcatgg tcatagctgt ttcctgtgtg aaattgttat ccgctcagag
     5101 ggcacaatcc tattccgcgc tatccgacaa tctccaagac attaggtgga gttcagttcg
     5161 gcgtatggca tatgtcgctg gaaagaacat gtgagcaaaa ggccagcaaa aggccaggaa
     5221 ccgtaaaaag gccgcgttgc tggcgttttt ccataggctc cgcccccctg acgagcatca
     5281 caaaaatcga cgctcaagtc agaggtggcg aaacccgaca ggactataaa gataccaggc
     5341 gtttccccct ggaagctccc tcgtgcgctc tcctgttccg accctgccgc ttaccggata
     5401 cctgtccgcc tttctccctt cgggaagcgt ggcgctttct catagctcac gctgtaggta
     5461 tctcagttcg gtgtaggtcg ttcgctccaa gctgggctgt gtgcacgaac cccccgttca
     5521 gcccgaccgc tgcgccttat ccggtaacta tcgtcttgag tccaacccgg taagacacga
     5581 cttatcgcca ctggcagcag ccactggtaa caggattagc agagcgaggt atgtaggcgg
     5641 tgctacagag ttcttgaagt ggtggcctaa ctacggctac actagaagaa cagtatttgg
     5701 tatctgcgct ctgctgaagc cagttacctt cggaaaaaga gttggtagct cttgatccgg
     5761 caaacaaacc accgctggta gcggtggttt ttttgtttgc aagcagcaga ttacgcgcag
     5821 aaaaaaagga tctcaagaag atcctttgat cttttctacg gggtctgacg ctctattcaa
     5881 caaagccgcc gtcccgtcaa gtcagcgtaa atgggtaggg ggcttcaaat cgtcctcgtg
     5941 ataccaattc ggagcctgct tttttgtaca aacttgttga taatggcaat tcaaggatct
     6001 tcacctagat ccttttaaat taaaaatgaa gttttaaatc aatctaaagt atatatgagt
     6061 aaacttggtc tgacagttac caatgcttaa tcagtgaggc acctatctca gcgatctgtc
     6121 tatttcgttc atccatagtt gcctgactcc ccgtcgtgta gataactacg atacgggagg
     6181 gcttaccatc tggccccagt gctgcaatga taccgcgaga gccacgctca ccggctccag
     6241 atttatcagc aataaaccag ccagccggaa gggccgagcg cagaagtggt cctgcaactt
     6301 tatccgcctc catccagtct attaattgtt gccgggaagc tagagtaagt agttcgccag
     6361 ttaatagttt gcgcaacgtt gttgccattg ctacaggcat cgtggtgtca cgctcgtcgt
     6421 ttggtatggc ttcattcagc tccggttccc aacgatcaag gcgagttaca tgatccccca
     6481 tgttgtgcaa aaaagcggtt agctccttcg gtcctccgat cgttgtcaga agtaagttgg
     6541 ccgcagtgtt atcactcatg gttatggcag cactgcataa ttctcttact gtcatgccat
     6601 ccgtaagatg cttttctgtg actggtgagt actcaaccaa gtcattctga gaatagtgta
     6661 tgcggcgacc gagttgctct tgcccggcgt caatacggga taataccgcg ccacatagca
     6721 gaactttaaa agtgctcatc attggaaaac gttcttcggg gcgaaaactc tcaaggatct
     6781 taccgctgtt gagatccagt tcgatgtaac ccactcgtgc acccaactga tcttcagcat
     6841 cttttacttt caccagcgtt tctgggtgag caaaaacagg aaggcaaaat gccgcaaaaa
     6901 agggaataag ggcgacacgg aaatgttgaa tactcatact cttccttttt caatattatt
     6961 gaagcattta tcagggttat tgtctcatga gcggatacat atttgaatgt atttagaaaa
     7021 ataaacaaat aggggttccg cgcacatttc cccgaaaagt gccagatacc tgaaacaaaa
     7081 cccatcgtac ggccaaggaa gtctccaata actgtgatcc accacaagcg ccagggtttt
     7141 cccagtcacg acgttgtaaa acgacggcca gtcatgcata atccgcacgc atctggaata
     7201 aggaagtgcc attccgcctg acct
//

LOCUS       Sh_ble-CzBKT_pABNE-Zeov1_pRibi::Sh_ble⇄cTP–CzBKT-(GSA)3-mScarlet        8255 bp ds-DNA     circular     15-JUN-2026
DEFINITION  .
ACCESSION   .
KEYWORDS    .
SOURCE      
  ORGANISM  .
COMMENT     Expression vector for Nannochloropsis and Microchloropsis enabling 
            heterologous expression of Chromochloris zofingiensis β-carotene   
            ketolase fused to the fluorophore mScarlet-I3. The vector includes 
            a Sh ble cassette conferring Zeocin resistance for selection.
FEATURES             Location/Qualifiers
     misc_feature    7..912
                     /ApEinfo_revcolor="#b7e6d7"
                     /ApEinfo_fwdcolor="#b7e6d7"
                     /label="HR flanking"
     misc_feature    913..935
                     /ApEinfo_revcolor="#b1ff67"
                     /ApEinfo_fwdcolor="#b1ff67"
                     /note="Linearization of pABNE expression fragment for
                     transformation."
                     /label="pABNE_linearize_F"
     misc_feature    complement(919..1149)
                     /ApEinfo_revcolor="#84b0dc"
                     /ApEinfo_fwdcolor="#84b0dc"
                     /label="35S terminator"
     misc_feature    complement(1156..1530)
                     /ApEinfo_revcolor="#c7b0e3"
                     /ApEinfo_fwdcolor="#c7b0e3"
                     /label="ZeoR (Sh ble)"
     misc_feature    1537..2717
                     /ApEinfo_revcolor="#c6c9d1"
                     /ApEinfo_fwdcolor="#c6c9d1"
                     /label="Ribi"
     misc_feature    2730..2828
                     /ApEinfo_revcolor="#ffef86"
                     /ApEinfo_fwdcolor="#ffef86"
                     /note="Chloroplast targeting peptide derived from NoVCP1
                     (violaxanthin/chlorophyll a-binding protein 1)"
                     /label="cTP"
     misc_feature    2829..3764
                     /ApEinfo_revcolor="#ffef86"
                     /ApEinfo_fwdcolor="#ffef86"
                     /note="β-carotene ketolase (CzBKT) from Chromochloris
                     zofingiensis (AY772713)"
                     /label="CzBKT"
     misc_feature    3765..3800
                     /ApEinfo_revcolor="#faac61"
                     /ApEinfo_fwdcolor="#faac61"
                     /label="Linker (GSA)3"
     misc_feature    3801..4490
                     /ApEinfo_revcolor="#f58a5e"
                     /ApEinfo_fwdcolor="#f58a5e"
                     /label="mScarletI3"
     misc_feature    4500..5116
                     /ApEinfo_revcolor="#b7e6d7"
                     /ApEinfo_fwdcolor="#b7e6d7"
                     /label="Alpha tubuline terminator"
     misc_feature    complement(5102..5122)
                     /ApEinfo_revcolor="#b1ff67"
                     /ApEinfo_fwdcolor="#b1ff67"
                     /label="pABNE_linearize _R"
     misc_feature    5123..6028
                     /ApEinfo_revcolor="#c6c9d1"
                     /ApEinfo_fwdcolor="#c6c9d1"
                     /label="HR flanking region"
     rep_origin      complement(6279..6867)
                     /ApEinfo_revcolor="#c7b0e3"
                     /ApEinfo_fwdcolor="#c7b0e3"
                     /note="high-copy-number ColE1/pMB1/pBR322/pUC origin
                     ofreplication"
                     /label="ori"
     misc_feature    complement(7108..7968)
                     /ApEinfo_revcolor="#85dae9"
                     /ApEinfo_fwdcolor="#85dae9"
                     /label="AmpR"
     promoter        complement(7969..8073)
                     /ApEinfo_revcolor="#c6c9d1"
                     /ApEinfo_fwdcolor="#c6c9d1"
                     /label="AmpR promoter"
ORIGIN      
        1 caattggttg atactttgat tggcatacga aacttggtgg gacggcttga taaccggctg
       61 ttgcaacaag gactatgcat cgaaggtgca caccctggaa gccccgagtc ctctgttcga
      121 gatactgctc catcacacga gcaggactca caacgagagt tcaatcaatc gggtcagctt
      181 cgtatgagtg atgcacctgg tgaagttgca gagaggcatc ggaagaaggt gctttttgac
      241 actgtcacga gcgtgtgtcc atgagtcatg gcacatctga tctcgtgacc accttttcat
      301 tcttacggag aatgagaaac gtctcttgaa aaaatttgct gtccaatcag tggcgatgcg
      361 gtgttcttga acacgcttgc cctgactgaa ccattgaagt tgtgtgatgt gtgaagatga
      421 atgtcttcac cataactcaa caacaataac gatagcaaca ccaaacagtt tcgacttggc
      481 ggcatcttct cggtgccata acaaacactg agaaagcctt tggactgatc ctggcactcg
      541 ttgccgtgtc attccatctc caattcggac ctccaatcaa gcaaggctac ccgctgaatt
      601 taagcatata actaagcgga ggaaaagaaa ctaaccagga ttcccctagt aacggcgaca
      661 accagctcag aactggagcg gacaagggga atccgactgt ttaattaaaa caaagcattg
      721 cgatggtcgg agacgatgtt gacgcaatgt gatttctgcc cagtgctctg aatgtcaaag
      781 tgaaggaatt caaccaagcg cgggtaaacg gcgggagtaa ctatgactct cttaaggtag
      841 ccaaatgcct cgtcatctaa ttggaatgcc cctcccccct ccctccttcc cttcatcctc
      901 ccctccgagc agcatatgca ggtcactgga ttttggtttt aggaattaga aattttattg
      961 atagaagtat tttacaaata caaatacata ctaagggttt cttatatgct caacacatga
     1021 gcgaaaccct ataagaaccc taattccctt atctgggaac tactcacaca ttattctgga
     1081 gaaaaataga gagagataga tttgtagaga gagactggtg atttttgcgg actccggtcg
     1141 gcatctacta ctagttcagt cctgttcctc ggcgacaaaa tgaacgcaat tacccgcagg
     1201 gtctcgaagg gcaaactcgc gtccccaggg ttgctcacca atttccgtca tcgcaggtcc
     1261 ggaagcgtct cggaaattag tgctgaccac ttcactccac tcggcataca attcgtccaa
     1321 accgcgcacc cacacccacg caagagtatt gtcggggacc acctggtcct gcacagcact
     1381 aatgaaaaga gtcacatcat cgcgcaccac tccggcaaaa tcatcttcca caaaatcgcg
     1441 cgaaaagccc agtcgatccg tccaaaactc cacagcaccc gcgacatctc gcgccgtaag
     1501 aacgggaaca gcacttgtca gtttcgccat actagtggtt gcgtgtgtat ctgtgtgcag
     1561 tggatattgt taccgagttt ggtgagcgtg agtccgttag tgccctggtg gtggtggatt
     1621 aggagagtgg gtgactcggt gtccatggct ttcttcgctc attataggag gggaaaggaa
     1681 tgagggaggg tggggagacc gcgtctgttg ttgaccaccg atttacttct tgcctccctt
     1741 cccctccctc ccctcaatcc gtacgacaca aatagtagcc gagtgtctgc tgcagagcgc
     1801 atgattagtg tggtagacaa cgagggaggg aaggatgtac agggcatggc acggagaagc
     1861 gatggtggcc aggaagagga gaggtcgtga gaacaggatg tgttgcgaat ggataaaaac
     1921 agaaagcgat ggctctgggc ttcgaaagca ggggacatta ggacgtgtag accatctcga
     1981 cggatccctc tgtatctctg ttgtgcgtga atgttttctg tgcacgtgta gtgtgtgaga
     2041 gtagaacccg ggaactcgaa cagagaaaag catgggtggc tgtggtgtgg aggcttcgtt
     2101 cccaccacat gcccttctcc ttcgcctcgc ctctccctgc cttcttccac gcacccttgc
     2161 gcccctcgtt ctcaatacct ggctcacttc caccattcaa acaaccatca cgatacaggc
     2221 atttatctat cgttgaagac ttcttcctcc ggtagatctt agccaaggta agaagagggg
     2281 catgcagcaa ggagaaagaa atgatgcatg atgaggaata gaaggggagg agggagggat
     2341 atgatgggaa gcgaaagcgc atattctggt ggtctgctgc ctgatgggga gtctagctgt
     2401 gacactgagg acggtggctg ctggtggctg cgggcgctgc cttggtgatc aatgggagta
     2461 aagggaggga aggaggtagc gtgaacggat gacgcggaga agtttagggg tctctttacg
     2521 tatcgcccct gccgcccgcc tctctgcgat aaatgtgcct gttaccctgc agcctctatt
     2581 cttcactgtg ttcctgtttt ccaacagcct ctattcttcc ctgtcttttg ttgcagtggc
     2641 gtcatcctct ctttgcccca gtcgtcgttc tctcgactca ctcactcccc ccctccttcc
     2701 ctccctccat ccacagagcg caggcctata tgaagaccgc cgctctcctc actgtctcca
     2761 ccctcatggg cgcccaggcc tttatggccc ccgcccccaa gttctcccgc acccgcggtg
     2821 ttgcgcgcat ggcgccagat gtgacacatg tgcagccacg tgtacagtcc ccggctggcc
     2881 ccgatgatga ggatgacgcg ttaagcttgt ggaaagccca atatcctatg ccggaggaga
     2941 agggtacagt atccaaacct caagccgcac tcaaatacag gccaccacgc agtgactgga
     3001 agggtgtatc aattgcatgc actgtcatca ccctatggac agctgtcttt taccatggct
     3061 gctggcaaat caaactcaca ggccctgata agtcagcctg gtgggacgtt gttgcaacgt
     3121 ttctggcact ggagttcctc aacactgggc ttttcatcac cacgcatgat gccatgcatg
     3181 ggactattgc catcaggaac cgtcgtttga atgacctact tggcaatata gccatcagcc
     3241 tatatgcctg gtttgactat gacatgctgc acaagaagca ctgggagcat cacaacttca
     3301 ctgggttacc acataaagac ccagacttcc atcgaggcga tcctgcgcta cataagtggt
     3361 ttggcaggtt tatgtgggag tatgcaacac cactccagtt tgccaagatc ttcgcataca
     3421 ccttcttcct acaatcctta cgggtgcaat accccaattt atgcgtcttt ctggcggctg
     3481 cacccctggt cagtgcgttc cgattgttct attttggcac ctatttaccc cacctcccct
     3541 ccaatgctca ggagacaatg ccctgggaga aatctcacag tgctgatgac cctcggccgc
     3601 tgtcattctt gaaatgttat cactttgatt atcactggga gcatcacagg tggccttatg
     3661 ccccttggtg ggagttaccc gtgtgtaagc gcatcacaaa gacactggat gctgcagttc
     3721 caggagtaca gtcagacggc acgaagaaga gtcagttggt gaacggtagt gctggtagtg
     3781 ctggtagtgc tggttccgcg atggatagca cggaagctgt catcaaggaa ttcatgcgat
     3841 tcaaggtcca catggagggc tccatgaacg gtcacgagtt cgagattgaa ggagagggcg
     3901 agggtcgtcc atacgaaggt acccagaccg ctaagttgaa ggttactaaa ggcggtccgc
     3961 tccccttctc gtgggacatt ctctcgcccc aattcatgta cggatctcgt gccttcatta
     4021 agcatccagc tgatattcca gattactgga agcaaagttt ccctgaagga ttcaagtggg
     4081 agcgtgtgat gatcttcgaa gacggcggca cggtgtctgt tacacaggac acatctcttg
     4141 aagatggaac acttatctat aaagttaagt tgcgtggcgg aaacttccca ccagacggtc
     4201 cagttatgca gaaacgcacg atgggttggg aagcctctac agagcgcctc tacccggagg
     4261 atgtcgtgct gaagggtgac attaagatgg ctttgcgact caaagatggc ggccgatact
     4321 tggctgactt caaaaccact tataaggcga aaaaacctgt ccaaatgcca ggcgcgttca
     4381 acattgatcg caaacttgac attacctccc ataacgaaga ctacacggtc gttgagcagt
     4441 atgaacgaag tgtcgcgcga cattctacag gcggctccgg tggttcgtga gcgagctcct
     4501 ggccagggat caggaggagg gagtgaagag gagaagggat ctggtttcag agatccccac
     4561 ttctgccgtc gtctttcggc cttccttcct tttaggtgtc atgccttagg tccttcaagt
     4621 cctcacctgt cgtcgtcatg tgtgtgtgtg cccgtcatac aagtcactcg atccaattca
     4681 cgcatcggtt caatcaaaat aagactagac cccgagggaa gaagggcaga aggaaatcga
     4741 aggggtggga tgtgtgtgag agagggaagg agaaatgaaa gaagtgaaca atgtcatggt
     4801 agccagtaag gagagagtag aagcgaagaa agcaaaagca ctgttgtgaa gaaacgaaat
     4861 ggaagatggt catcgctcct ggctctactt gtggtttttc tatctttaat ttcaggcgtc
     4921 ctggactcgt tacatcagct cccttatctc attggtttat cccctactct actgctgctt
     4981 cttccttcca tccgtgactg tataacaacg aattgtagta ccgcagatag acaatagaaa
     5041 aatgccaaaa aaggcatcat tgatttgctc ctccccatta agtcactgta cgccaccatc
     5101 gccactaccc tcccttgata tctccaactc atcgtcatcg tcctttcccg tacgagaaat
     5161 ttaaaagcta gacctctact taccccctac tattaacccg ctcatcctga cctctcactc
     5221 ctcttcctca tcttcctcca ccaccggcac accctccact tctccttcgt gccgtacagg
     5281 taacaaagcc aacctctcga gcacttctaa cgctgggccc ttggggttgc catggaccag
     5341 ggcctctatc tgtcgacgtt gagagcgtgt catggatagc tcaaaatcaa ttatcacatc
     5401 tactaccgac agggcattct tccagctttc actaattagc aaactctcta gcaatgtcac
     5461 gagaatatcc gccccagcga catcatctcg atctcgcatc tcttgcagca agcccgcaac
     5521 ccgatccagg cgacctcgat ccacgtgaca gagcgctgct actgctgcag ggtccccgcc
     5581 ctgaaatgct ggaggcaaat tgtgatatac atcaaatgcc ttctcaatct gctttggatt
     5641 cgccgcccag catccacgga gcaaagaccc atagaaccct cggtccgcct tccacccctg
     5701 ttcctccacc aggccgagga tggtttcagc tgcggccagg tcaggcggat ctagcttggt
     5761 gcaatagaca aacgtggccc accggtaagt gtcataactt gtgtttggct tcaagaccaa
     5821 gtcccccagc agatctctcg cccggtccga ctggccaacg cgtaaggagg cgagaatcgc
     5881 agggacacct aagcgatcat gttttaccag catctcccgc ggtaaggtag cagccacgtc
     5941 cgccagctcc tggaagcgac atgcttgctt cagacacttg aaaagccggc ggtaggtcag
     6001 tgggttcggc atcgaggatg gcccatggca attgaggcta ggtggaggct cagtgatgat
     6061 aagtctgcga tggtggatgc atgtgtcatg gtcatagctg tttcctgtgt gaaattgtta
     6121 tccgctcaga gggcacaatc ctattccgcg ctatccgaca atctccaaga cattaggtgg
     6181 agttcagttc ggcgtatggc atatgtcgct ggaaagaaca tgtgagcaaa aggccagcaa
     6241 aaggccagga accgtaaaaa ggccgcgttg ctggcgtttt tccataggct ccgcccccct
     6301 gacgagcatc acaaaaatcg acgctcaagt cagaggtggc gaaacccgac aggactataa
     6361 agataccagg cgtttccccc tggaagctcc ctcgtgcgct ctcctgttcc gaccctgccg
     6421 cttaccggat acctgtccgc ctttctccct tcgggaagcg tggcgctttc tcatagctca
     6481 cgctgtaggt atctcagttc ggtgtaggtc gttcgctcca agctgggctg tgtgcacgaa
     6541 ccccccgttc agcccgaccg ctgcgcctta tccggtaact atcgtcttga gtccaacccg
     6601 gtaagacacg acttatcgcc actggcagca gccactggta acaggattag cagagcgagg
     6661 tatgtaggcg gtgctacaga gttcttgaag tggtggccta actacggcta cactagaaga
     6721 acagtatttg gtatctgcgc tctgctgaag ccagttacct tcggaaaaag agttggtagc
     6781 tcttgatccg gcaaacaaac caccgctggt agcggtggtt tttttgtttg caagcagcag
     6841 attacgcgca gaaaaaaagg atctcaagaa gatcctttga tcttttctac ggggtctgac
     6901 gctctattca acaaagccgc cgtcccgtca agtcagcgta aatgggtagg gggcttcaaa
     6961 tcgtcctcgt gataccaatt cggagcctgc ttttttgtac aaacttgttg ataatggcaa
     7021 ttcaaggatc ttcacctaga tccttttaaa ttaaaaatga agttttaaat caatctaaag
     7081 tatatatgag taaacttggt ctgacagtta ccaatgctta atcagtgagg cacctatctc
     7141 agcgatctgt ctatttcgtt catccatagt tgcctgactc cccgtcgtgt agataactac
     7201 gatacgggag ggcttaccat ctggccccag tgctgcaatg ataccgcgag agccacgctc
     7261 accggctcca gatttatcag caataaacca gccagccgga agggccgagc gcagaagtgg
     7321 tcctgcaact ttatccgcct ccatccagtc tattaattgt tgccgggaag ctagagtaag
     7381 tagttcgcca gttaatagtt tgcgcaacgt tgttgccatt gctacaggca tcgtggtgtc
     7441 acgctcgtcg tttggtatgg cttcattcag ctccggttcc caacgatcaa ggcgagttac
     7501 atgatccccc atgttgtgca aaaaagcggt tagctccttc ggtcctccga tcgttgtcag
     7561 aagtaagttg gccgcagtgt tatcactcat ggttatggca gcactgcata attctcttac
     7621 tgtcatgcca tccgtaagat gcttttctgt gactggtgag tactcaacca agtcattctg
     7681 agaatagtgt atgcggcgac cgagttgctc ttgcccggcg tcaatacggg ataataccgc
     7741 gccacatagc agaactttaa aagtgctcat cattggaaaa cgttcttcgg ggcgaaaact
     7801 ctcaaggatc ttaccgctgt tgagatccag ttcgatgtaa cccactcgtg cacccaactg
     7861 atcttcagca tcttttactt tcaccagcgt ttctgggtga gcaaaaacag gaaggcaaaa
     7921 tgccgcaaaa aagggaataa gggcgacacg gaaatgttga atactcatac tcttcctttt
     7981 tcaatattat tgaagcattt atcagggtta ttgtctcatg agcggataca tatttgaatg
     8041 tatttagaaa aataaacaaa taggggttcc gcgcacattt ccccgaaaag tgccagatac
     8101 ctgaaacaaa acccatcgta cggccaagga agtctccaat aactgtgatc caccacaagc
     8161 gccagggttt tcccagtcac gacgttgtaa aacgacggcc agtcatgcat aatccgcacg
     8221 catctggaat aaggaagtgc cattccgcct gacct
//

LOCUS       aphVII-EV_pABNE-Hygv1_pRibi::aphVII⇄mScarlet        7866 bp ds-DNA     circular     15-JUN-2026
DEFINITION  .
ACCESSION   .
KEYWORDS    .
SOURCE      
  ORGANISM  .
COMMENT     Empty vector control for Nannochloropsis and Microchloropsis       
            containing the mScarlet-I3 expression cassette. The vector includes
            an aphVII cassette conferring hygromycin B resistance for          
            selection.
FEATURES             Location/Qualifiers
     misc_feature    7..912
                     /ApEinfo_revcolor="#b7e6d7"
                     /ApEinfo_fwdcolor="#b7e6d7"
                     /label="HR flanking"
     misc_feature    913..935
                     /ApEinfo_revcolor="#b1ff67"
                     /ApEinfo_fwdcolor="#b1ff67"
                     /note="Linearization of pABNE expression fragment for
                     transformation."
                     /label="pABNE_linearize_F"
     misc_feature    complement(919..1149)
                     /ApEinfo_revcolor="#84b0dc"
                     /ApEinfo_fwdcolor="#84b0dc"
                     /label="35S terminator"
     misc_feature    complement(1153..2178)
                     /ApEinfo_revcolor="#b7e6d7"
                     /ApEinfo_fwdcolor="#b7e6d7"
                     /label="HygR (aphVII)"
     misc_feature    2179..3359
                     /ApEinfo_revcolor="#c6c9d1"
                     /ApEinfo_fwdcolor="#c6c9d1"
                     /label="Ribi"
     misc_feature    3412..4101
                     /ApEinfo_revcolor="#f58a5e"
                     /ApEinfo_fwdcolor="#f58a5e"
                     /label="mScarletI3"
     misc_feature    4111..4727
                     /ApEinfo_revcolor="#b7e6d7"
                     /ApEinfo_fwdcolor="#b7e6d7"
                     /label="Alpha tubuline terminator"
     misc_feature    complement(4713..4733)
                     /ApEinfo_revcolor="#b1ff67"
                     /ApEinfo_fwdcolor="#b1ff67"
                     /label="pABNE_linearize _R"
     misc_feature    4734..5639
                     /ApEinfo_revcolor="#c6c9d1"
                     /ApEinfo_fwdcolor="#c6c9d1"
                     /label="HR flanking region"
     rep_origin      complement(5890..6478)
                     /ApEinfo_revcolor="#c7b0e3"
                     /ApEinfo_fwdcolor="#c7b0e3"
                     /note="high-copy-number ColE1/pMB1/pBR322/pUC origin
                     ofreplication"
                     /label="ori"
     misc_feature    complement(6719..7579)
                     /ApEinfo_revcolor="#85dae9"
                     /ApEinfo_fwdcolor="#85dae9"
                     /label="AmpR"
     promoter        complement(7580..7684)
                     /ApEinfo_revcolor="#c6c9d1"
                     /ApEinfo_fwdcolor="#c6c9d1"
                     /label="AmpR promoter"
ORIGIN      
        1 caattggttg atactttgat tggcatacga aacttggtgg gacggcttga taaccggctg
       61 ttgcaacaag gactatgcat cgaaggtgca caccctggaa gccccgagtc ctctgttcga
      121 gatactgctc catcacacga gcaggactca caacgagagt tcaatcaatc gggtcagctt
      181 cgtatgagtg atgcacctgg tgaagttgca gagaggcatc ggaagaaggt gctttttgac
      241 actgtcacga gcgtgtgtcc atgagtcatg gcacatctga tctcgtgacc accttttcat
      301 tcttacggag aatgagaaac gtctcttgaa aaaatttgct gtccaatcag tggcgatgcg
      361 gtgttcttga acacgcttgc cctgactgaa ccattgaagt tgtgtgatgt gtgaagatga
      421 atgtcttcac cataactcaa caacaataac gatagcaaca ccaaacagtt tcgacttggc
      481 ggcatcttct cggtgccata acaaacactg agaaagcctt tggactgatc ctggcactcg
      541 ttgccgtgtc attccatctc caattcggac ctccaatcaa gcaaggctac ccgctgaatt
      601 taagcatata actaagcgga ggaaaagaaa ctaaccagga ttcccctagt aacggcgaca
      661 accagctcag aactggagcg gacaagggga atccgactgt ttaattaaaa caaagcattg
      721 cgatggtcgg agacgatgtt gacgcaatgt gatttctgcc cagtgctctg aatgtcaaag
      781 tgaaggaatt caaccaagcg cgggtaaacg gcgggagtaa ctatgactct cttaaggtag
      841 ccaaatgcct cgtcatctaa ttggaatgcc cctcccccct ccctccttcc cttcatcctc
      901 ccctccgagc agcatatgca ggtcactgga ttttggtttt aggaattaga aattttattg
      961 atagaagtat tttacaaata caaatacata ctaagggttt cttatatgct caacacatga
     1021 gcgaaaccct ataagaaccc taattccctt atctgggaac tactcacaca ttattctgga
     1081 gaaaaataga gagagataga tttgtagaga gagactggtg atttttgcgg actccggtcg
     1141 gcatctacta ctctattcct ttgccctcgg acgagtgctg gggcgtcggt ttccactatc
     1201 ggcgagtact tctacacagc catcggtcca gacggccgcg cttctgcggg cgatttgtgt
     1261 acgcccgaca gtcccggctc cggatcggac gattgcgtcg catcgaccct gcgcccaagc
     1321 tgcatcatcg aaattgccgt caaccaagct ctgatagagt tggtcaagac caatgcggag
     1381 catatacgcc cggagccgcg gcgatcctgc aagctccgga tgcctccgct cgaagtagcg
     1441 cgtctgctgc tccatacaag ccaaccacgg cctccagaag aagatgttgg cgacctcgta
     1501 ttgggaatcc ccgaacatcg cctcgctcca gtcaatgacc gctgttatgc ggccattgtc
     1561 cgtcaggaca ttgttggagc cgaaatccgc gtgcacgagg tgccggactt cggggcagtc
     1621 ctcggcccaa agcatcagct catcgagagc ctgcgcgacg gacgcactga cggtgtcgtc
     1681 catcacagtt tgccagtgat acacatgggg atcagcaatc gcgcatatga aatcacgcca
     1741 tgtagtgtat tgaccgattc cttgcggtcc gaatgggccg aacccgctcg tctggctaag
     1801 atcggccgca gcgatcgcat ccatggcctc cgcgaccggc tgcagaacag cgggcagttc
     1861 ggtttcaggc aggtcttgca acgtgacacc ctgtgcacgg cgggagatgc aataggtcag
     1921 gctctcgctg aattccccaa tgtcaagcac ttccggaatc gggagcgcgg ccgatgcaaa
     1981 gtgccgataa acataacgat ctttgtagaa accatcggcg cagctattta cccgcaggac
     2041 atatccacgc cctcctacat cgaagctgaa agcacgagat tcttcgccct ccgagagctg
     2101 catcaggtcg gagacgctgt cgaacttttc gatcagaaac ttctcgacag acgtcgcggt
     2161 gagttcaggc tttttcatgg ttgcgtgtgt atctgtgtgc agtggatatt gttaccgagt
     2221 ttggtgagcg tgagtccgtt agtgccctgg tggtggtgga ttaggagagt gggtgactcg
     2281 gtgtccatgg ctttcttcgc tcattatagg aggggaaagg aatgagggag ggtggggaga
     2341 ccgcgtctgt tgttgaccac cgatttactt cttgcctccc ttcccctccc tcccctcaat
     2401 ccgtacgaca caaatagtag ccgagtgtct gctgcagagc gcatgattag tgtggtagac
     2461 aacgagggag ggaaggatgt acagggcatg gcacggagaa gcgatggtgg ccaggaagag
     2521 gagaggtcgt gagaacagga tgtgttgcga atggataaaa acagaaagcg atggctctgg
     2581 gcttcgaaag caggggacat taggacgtgt agaccatctc gacggatccc tctgtatctc
     2641 tgttgtgcgt gaatgttttc tgtgcacgtg tagtgtgtga gagtagaacc cgggaactcg
     2701 aacagagaaa agcatgggtg gctgtggtgt ggaggcttcg ttcccaccac atgcccttct
     2761 ccttcgcctc gcctctccct gccttcttcc acgcaccctt gcgcccctcg ttctcaatac
     2821 ctggctcact tccaccattc aaacaaccat cacgatacag gcatttatct atcgttgaag
     2881 acttcttcct ccggtagatc ttagccaagg taagaagagg ggcatgcagc aaggagaaag
     2941 aaatgatgca tgatgaggaa tagaagggga ggagggaggg atatgatggg aagcgaaagc
     3001 gcatattctg gtggtctgct gcctgatggg gagtctagct gtgacactga ggacggtggc
     3061 tgctggtggc tgcgggcgct gccttggtga tcaatgggag taaagggagg gaaggaggta
     3121 gcgtgaacgg atgacgcgga gaagtttagg ggtctcttta cgtatcgccc ctgccgcccg
     3181 cctctctgcg ataaatgtgc ctgttaccct gcagcctcta ttcttcactg tgttcctgtt
     3241 ttccaacagc ctctattctt ccctgtcttt tgttgcagtg gcgtcatcct ctctttgccc
     3301 cagtcgtcgt tctctcgact cactcactcc ccccctcctt ccctccctcc atccacagag
     3361 cgcaggccta agcttggtag tgctggtagt gctggtagtg ctggttccgc gatggatagc
     3421 acggaagctg tcatcaagga attcatgcga ttcaaggtcc acatggaggg ctccatgaac
     3481 ggtcacgagt tcgagattga aggagagggc gagggtcgtc catacgaagg tacccagacc
     3541 gctaagttga aggttactaa aggcggtccg ctccccttct cgtgggacat tctctcgccc
     3601 caattcatgt acggatctcg tgccttcatt aagcatccag ctgatattcc agattactgg
     3661 aagcaaagtt tccctgaagg attcaagtgg gagcgtgtga tgatcttcga agacggcggc
     3721 acggtgtctg ttacacagga cacatctctt gaagatggaa cacttatcta taaagttaag
     3781 ttgcgtggcg gaaacttccc accagacggt ccagttatgc agaaacgcac gatgggttgg
     3841 gaagcctcta cagagcgcct ctacccggag gatgtcgtgc tgaagggtga cattaagatg
     3901 gctttgcgac tcaaagatgg cggccgatac ttggctgact tcaaaaccac ttataaggcg
     3961 aaaaaacctg tccaaatgcc aggcgcgttc aacattgatc gcaaacttga cattacctcc
     4021 cataacgaag actacacggt cgttgagcag tatgaacgaa gtgtcgcgcg acattctaca
     4081 ggcggctccg gtggttcgtg agcgagctcc tggccaggga tcaggaggag ggagtgaaga
     4141 ggagaaggga tctggtttca gagatcccca cttctgccgt cgtctttcgg ccttccttcc
     4201 ttttaggtgt catgccttag gtccttcaag tcctcacctg tcgtcgtcat gtgtgtgtgt
     4261 gcccgtcata caagtcactc gatccaattc acgcatcggt tcaatcaaaa taagactaga
     4321 ccccgaggga agaagggcag aaggaaatcg aaggggtggg atgtgtgtga gagagggaag
     4381 gagaaatgaa agaagtgaac aatgtcatgg tagccagtaa ggagagagta gaagcgaaga
     4441 aagcaaaagc actgttgtga agaaacgaaa tggaagatgg tcatcgctcc tggctctact
     4501 tgtggttttt ctatctttaa tttcaggcgt cctggactcg ttacatcagc tcccttatct
     4561 cattggttta tcccctactc tactgctgct tcttccttcc atccgtgact gtataacaac
     4621 gaattgtagt accgcagata gacaatagaa aaatgccaaa aaaggcatca ttgatttgct
     4681 cctccccatt aagtcactgt acgccaccat cgccactacc ctcccttgat atctccaact
     4741 catcgtcatc gtcctttccc gtacgagaaa tttaaaagct agacctctac ttacccccta
     4801 ctattaaccc gctcatcctg acctctcact cctcttcctc atcttcctcc accaccggca
     4861 caccctccac ttctccttcg tgccgtacag gtaacaaagc caacctctcg agcacttcta
     4921 acgctgggcc cttggggttg ccatggacca gggcctctat ctgtcgacgt tgagagcgtg
     4981 tcatggatag ctcaaaatca attatcacat ctactaccga cagggcattc ttccagcttt
     5041 cactaattag caaactctct agcaatgtca cgagaatatc cgccccagcg acatcatctc
     5101 gatctcgcat ctcttgcagc aagcccgcaa cccgatccag gcgacctcga tccacgtgac
     5161 agagcgctgc tactgctgca gggtccccgc cctgaaatgc tggaggcaaa ttgtgatata
     5221 catcaaatgc cttctcaatc tgctttggat tcgccgccca gcatccacgg agcaaagacc
     5281 catagaaccc tcggtccgcc ttccacccct gttcctccac caggccgagg atggtttcag
     5341 ctgcggccag gtcaggcgga tctagcttgg tgcaatagac aaacgtggcc caccggtaag
     5401 tgtcataact tgtgtttggc ttcaagacca agtcccccag cagatctctc gcccggtccg
     5461 actggccaac gcgtaaggag gcgagaatcg cagggacacc taagcgatca tgttttacca
     5521 gcatctcccg cggtaaggta gcagccacgt ccgccagctc ctggaagcga catgcttgct
     5581 tcagacactt gaaaagccgg cggtaggtca gtgggttcgg catcgaggat ggcccatggc
     5641 aattgaggct aggtggaggc tcagtgatga taagtctgcg atggtggatg catgtgtcat
     5701 ggtcatagct gtttcctgtg tgaaattgtt atccgctcag agggcacaat cctattccgc
     5761 gctatccgac aatctccaag acattaggtg gagttcagtt cggcgtatgg catatgtcgc
     5821 tggaaagaac atgtgagcaa aaggccagca aaaggccagg aaccgtaaaa aggccgcgtt
     5881 gctggcgttt ttccataggc tccgcccccc tgacgagcat cacaaaaatc gacgctcaag
     5941 tcagaggtgg cgaaacccga caggactata aagataccag gcgtttcccc ctggaagctc
     6001 cctcgtgcgc tctcctgttc cgaccctgcc gcttaccgga tacctgtccg cctttctccc
     6061 ttcgggaagc gtggcgcttt ctcatagctc acgctgtagg tatctcagtt cggtgtaggt
     6121 cgttcgctcc aagctgggct gtgtgcacga accccccgtt cagcccgacc gctgcgcctt
     6181 atccggtaac tatcgtcttg agtccaaccc ggtaagacac gacttatcgc cactggcagc
     6241 agccactggt aacaggatta gcagagcgag gtatgtaggc ggtgctacag agttcttgaa
     6301 gtggtggcct aactacggct acactagaag aacagtattt ggtatctgcg ctctgctgaa
     6361 gccagttacc ttcggaaaaa gagttggtag ctcttgatcc ggcaaacaaa ccaccgctgg
     6421 tagcggtggt ttttttgttt gcaagcagca gattacgcgc agaaaaaaag gatctcaaga
     6481 agatcctttg atcttttcta cggggtctga cgctctattc aacaaagccg ccgtcccgtc
     6541 aagtcagcgt aaatgggtag ggggcttcaa atcgtcctcg tgataccaat tcggagcctg
     6601 cttttttgta caaacttgtt gataatggca attcaaggat cttcacctag atccttttaa
     6661 attaaaaatg aagttttaaa tcaatctaaa gtatatatga gtaaacttgg tctgacagtt
     6721 accaatgctt aatcagtgag gcacctatct cagcgatctg tctatttcgt tcatccatag
     6781 ttgcctgact ccccgtcgtg tagataacta cgatacggga gggcttacca tctggcccca
     6841 gtgctgcaat gataccgcga gagccacgct caccggctcc agatttatca gcaataaacc
     6901 agccagccgg aagggccgag cgcagaagtg gtcctgcaac tttatccgcc tccatccagt
     6961 ctattaattg ttgccgggaa gctagagtaa gtagttcgcc agttaatagt ttgcgcaacg
     7021 ttgttgccat tgctacaggc atcgtggtgt cacgctcgtc gtttggtatg gcttcattca
     7081 gctccggttc ccaacgatca aggcgagtta catgatcccc catgttgtgc aaaaaagcgg
     7141 ttagctcctt cggtcctccg atcgttgtca gaagtaagtt ggccgcagtg ttatcactca
     7201 tggttatggc agcactgcat aattctctta ctgtcatgcc atccgtaaga tgcttttctg
     7261 tgactggtga gtactcaacc aagtcattct gagaatagtg tatgcggcga ccgagttgct
     7321 cttgcccggc gtcaatacgg gataataccg cgccacatag cagaacttta aaagtgctca
     7381 tcattggaaa acgttcttcg gggcgaaaac tctcaaggat cttaccgctg ttgagatcca
     7441 gttcgatgta acccactcgt gcacccaact gatcttcagc atcttttact ttcaccagcg
     7501 tttctgggtg agcaaaaaca ggaaggcaaa atgccgcaaa aaagggaata agggcgacac
     7561 ggaaatgttg aatactcata ctcttccttt ttcaatatta ttgaagcatt tatcagggtt
     7621 attgtctcat gagcggatac atatttgaat gtatttagaa aaataaacaa ataggggttc
     7681 cgcgcacatt tccccgaaaa gtgccagata cctgaaacaa aacccatcgt acggccaagg
     7741 aagtctccaa taactgtgat ccaccacaag cgccagggtt ttcccagtca cgacgttgta
     7801 aaacgacggc cagtcatgca taatccgcac gcatctggaa taaggaagtg ccattccgcc
     7861 tgacct
//

LOCUS       aphVII-CzBKT_pABNE-Hygv1_pRibi::aphVII⇄cTP–CzBKT-(GSA)3-mScarlet        8897 bp ds-DNA     circular     15-JUN-2026
DEFINITION  .
ACCESSION   .
KEYWORDS    .
SOURCE      
  ORGANISM  .
COMMENT     Expression vector for Nannochloropsis and Microchloropsis enabling 
            heterologous expression of Chromochloris zofingiensis β-carotene   
            ketolase fused to the fluorophore mScarlet-I3. The vector includes 
            an aphVII cassette conferring hygromycin B resistance for          
            selection.
FEATURES             Location/Qualifiers
     misc_feature    7..912
                     /ApEinfo_revcolor="#b7e6d7"
                     /ApEinfo_fwdcolor="#b7e6d7"
                     /label="HR flanking"
     misc_feature    913..935
                     /ApEinfo_revcolor="#b1ff67"
                     /ApEinfo_fwdcolor="#b1ff67"
                     /note="Linearization of pABNE expression fragment for
                     transformation."
                     /label="pABNE_linearize_F"
     misc_feature    complement(919..1149)
                     /ApEinfo_revcolor="#84b0dc"
                     /ApEinfo_fwdcolor="#84b0dc"
                     /label="35S terminator"
     misc_feature    complement(1153..2178)
                     /ApEinfo_revcolor="#b7e6d7"
                     /ApEinfo_fwdcolor="#b7e6d7"
                     /label="HygR (aphVII)"
     misc_feature    2179..3359
                     /ApEinfo_revcolor="#c6c9d1"
                     /ApEinfo_fwdcolor="#c6c9d1"
                     /label="Ribi"
     misc_feature    3372..3470
                     /ApEinfo_revcolor="#ffef86"
                     /ApEinfo_fwdcolor="#ffef86"
                     /note="Chloroplast targeting peptide derived from NoVCP1
                     (violaxanthin/chlorophyll a-binding protein 1)"
                     /label="cTP"
     misc_feature    3471..4406
                     /ApEinfo_revcolor="#ffef86"
                     /ApEinfo_fwdcolor="#ffef86"
                     /note="β-carotene ketolase (CzBKT) from Chromochloris
                     zofingiensis (AY772713)"
                     /label="CzBKT"
     misc_feature    4407..4442
                     /ApEinfo_revcolor="#faac61"
                     /ApEinfo_fwdcolor="#faac61"
                     /label="Linker (GSA)3"
     misc_feature    4443..5132
                     /ApEinfo_revcolor="#f58a5e"
                     /ApEinfo_fwdcolor="#f58a5e"
                     /label="mScarletI3"
     misc_feature    5142..5758
                     /ApEinfo_revcolor="#b7e6d7"
                     /ApEinfo_fwdcolor="#b7e6d7"
                     /label="Alpha tubuline terminator"
     misc_feature    complement(5744..5764)
                     /ApEinfo_revcolor="#b1ff67"
                     /ApEinfo_fwdcolor="#b1ff67"
                     /label="pABNE_linearize _R"
     misc_feature    5765..6670
                     /ApEinfo_revcolor="#c6c9d1"
                     /ApEinfo_fwdcolor="#c6c9d1"
                     /label="HR flanking region"
     rep_origin      complement(6921..7509)
                     /ApEinfo_revcolor="#c7b0e3"
                     /ApEinfo_fwdcolor="#c7b0e3"
                     /note="high-copy-number ColE1/pMB1/pBR322/pUC origin
                     ofreplication"
                     /label="ori"
     misc_feature    complement(7750..8610)
                     /ApEinfo_revcolor="#85dae9"
                     /ApEinfo_fwdcolor="#85dae9"
                     /label="AmpR"
     promoter        complement(8611..8715)
                     /ApEinfo_revcolor="#c6c9d1"
                     /ApEinfo_fwdcolor="#c6c9d1"
                     /label="AmpR promoter"
ORIGIN      
        1 caattggttg atactttgat tggcatacga aacttggtgg gacggcttga taaccggctg
       61 ttgcaacaag gactatgcat cgaaggtgca caccctggaa gccccgagtc ctctgttcga
      121 gatactgctc catcacacga gcaggactca caacgagagt tcaatcaatc gggtcagctt
      181 cgtatgagtg atgcacctgg tgaagttgca gagaggcatc ggaagaaggt gctttttgac
      241 actgtcacga gcgtgtgtcc atgagtcatg gcacatctga tctcgtgacc accttttcat
      301 tcttacggag aatgagaaac gtctcttgaa aaaatttgct gtccaatcag tggcgatgcg
      361 gtgttcttga acacgcttgc cctgactgaa ccattgaagt tgtgtgatgt gtgaagatga
      421 atgtcttcac cataactcaa caacaataac gatagcaaca ccaaacagtt tcgacttggc
      481 ggcatcttct cggtgccata acaaacactg agaaagcctt tggactgatc ctggcactcg
      541 ttgccgtgtc attccatctc caattcggac ctccaatcaa gcaaggctac ccgctgaatt
      601 taagcatata actaagcgga ggaaaagaaa ctaaccagga ttcccctagt aacggcgaca
      661 accagctcag aactggagcg gacaagggga atccgactgt ttaattaaaa caaagcattg
      721 cgatggtcgg agacgatgtt gacgcaatgt gatttctgcc cagtgctctg aatgtcaaag
      781 tgaaggaatt caaccaagcg cgggtaaacg gcgggagtaa ctatgactct cttaaggtag
      841 ccaaatgcct cgtcatctaa ttggaatgcc cctcccccct ccctccttcc cttcatcctc
      901 ccctccgagc agcatatgca ggtcactgga ttttggtttt aggaattaga aattttattg
      961 atagaagtat tttacaaata caaatacata ctaagggttt cttatatgct caacacatga
     1021 gcgaaaccct ataagaaccc taattccctt atctgggaac tactcacaca ttattctgga
     1081 gaaaaataga gagagataga tttgtagaga gagactggtg atttttgcgg actccggtcg
     1141 gcatctacta ctctattcct ttgccctcgg acgagtgctg gggcgtcggt ttccactatc
     1201 ggcgagtact tctacacagc catcggtcca gacggccgcg cttctgcggg cgatttgtgt
     1261 acgcccgaca gtcccggctc cggatcggac gattgcgtcg catcgaccct gcgcccaagc
     1321 tgcatcatcg aaattgccgt caaccaagct ctgatagagt tggtcaagac caatgcggag
     1381 catatacgcc cggagccgcg gcgatcctgc aagctccgga tgcctccgct cgaagtagcg
     1441 cgtctgctgc tccatacaag ccaaccacgg cctccagaag aagatgttgg cgacctcgta
     1501 ttgggaatcc ccgaacatcg cctcgctcca gtcaatgacc gctgttatgc ggccattgtc
     1561 cgtcaggaca ttgttggagc cgaaatccgc gtgcacgagg tgccggactt cggggcagtc
     1621 ctcggcccaa agcatcagct catcgagagc ctgcgcgacg gacgcactga cggtgtcgtc
     1681 catcacagtt tgccagtgat acacatgggg atcagcaatc gcgcatatga aatcacgcca
     1741 tgtagtgtat tgaccgattc cttgcggtcc gaatgggccg aacccgctcg tctggctaag
     1801 atcggccgca gcgatcgcat ccatggcctc cgcgaccggc tgcagaacag cgggcagttc
     1861 ggtttcaggc aggtcttgca acgtgacacc ctgtgcacgg cgggagatgc aataggtcag
     1921 gctctcgctg aattccccaa tgtcaagcac ttccggaatc gggagcgcgg ccgatgcaaa
     1981 gtgccgataa acataacgat ctttgtagaa accatcggcg cagctattta cccgcaggac
     2041 atatccacgc cctcctacat cgaagctgaa agcacgagat tcttcgccct ccgagagctg
     2101 catcaggtcg gagacgctgt cgaacttttc gatcagaaac ttctcgacag acgtcgcggt
     2161 gagttcaggc tttttcatgg ttgcgtgtgt atctgtgtgc agtggatatt gttaccgagt
     2221 ttggtgagcg tgagtccgtt agtgccctgg tggtggtgga ttaggagagt gggtgactcg
     2281 gtgtccatgg ctttcttcgc tcattatagg aggggaaagg aatgagggag ggtggggaga
     2341 ccgcgtctgt tgttgaccac cgatttactt cttgcctccc ttcccctccc tcccctcaat
     2401 ccgtacgaca caaatagtag ccgagtgtct gctgcagagc gcatgattag tgtggtagac
     2461 aacgagggag ggaaggatgt acagggcatg gcacggagaa gcgatggtgg ccaggaagag
     2521 gagaggtcgt gagaacagga tgtgttgcga atggataaaa acagaaagcg atggctctgg
     2581 gcttcgaaag caggggacat taggacgtgt agaccatctc gacggatccc tctgtatctc
     2641 tgttgtgcgt gaatgttttc tgtgcacgtg tagtgtgtga gagtagaacc cgggaactcg
     2701 aacagagaaa agcatgggtg gctgtggtgt ggaggcttcg ttcccaccac atgcccttct
     2761 ccttcgcctc gcctctccct gccttcttcc acgcaccctt gcgcccctcg ttctcaatac
     2821 ctggctcact tccaccattc aaacaaccat cacgatacag gcatttatct atcgttgaag
     2881 acttcttcct ccggtagatc ttagccaagg taagaagagg ggcatgcagc aaggagaaag
     2941 aaatgatgca tgatgaggaa tagaagggga ggagggaggg atatgatggg aagcgaaagc
     3001 gcatattctg gtggtctgct gcctgatggg gagtctagct gtgacactga ggacggtggc
     3061 tgctggtggc tgcgggcgct gccttggtga tcaatgggag taaagggagg gaaggaggta
     3121 gcgtgaacgg atgacgcgga gaagtttagg ggtctcttta cgtatcgccc ctgccgcccg
     3181 cctctctgcg ataaatgtgc ctgttaccct gcagcctcta ttcttcactg tgttcctgtt
     3241 ttccaacagc ctctattctt ccctgtcttt tgttgcagtg gcgtcatcct ctctttgccc
     3301 cagtcgtcgt tctctcgact cactcactcc ccccctcctt ccctccctcc atccacagag
     3361 cgcaggccta tatgaagacc gccgctctcc tcactgtctc caccctcatg ggcgcccagg
     3421 cctttatggc ccccgccccc aagttctccc gcacccgcgg tgttgcgcgc atggcgccag
     3481 atgtgacaca tgtgcagcca cgtgtacagt ccccggctgg ccccgatgat gaggatgacg
     3541 cgttaagctt gtggaaagcc caatatccta tgccggagga gaagggtaca gtatccaaac
     3601 ctcaagccgc actcaaatac aggccaccac gcagtgactg gaagggtgta tcaattgcat
     3661 gcactgtcat caccctatgg acagctgtct tttaccatgg ctgctggcaa atcaaactca
     3721 caggccctga taagtcagcc tggtgggacg ttgttgcaac gtttctggca ctggagttcc
     3781 tcaacactgg gcttttcatc accacgcatg atgccatgca tgggactatt gccatcagga
     3841 accgtcgttt gaatgaccta cttggcaata tagccatcag cctatatgcc tggtttgact
     3901 atgacatgct gcacaagaag cactgggagc atcacaactt cactgggtta ccacataaag
     3961 acccagactt ccatcgaggc gatcctgcgc tacataagtg gtttggcagg tttatgtggg
     4021 agtatgcaac accactccag tttgccaaga tcttcgcata caccttcttc ctacaatcct
     4081 tacgggtgca ataccccaat ttatgcgtct ttctggcggc tgcacccctg gtcagtgcgt
     4141 tccgattgtt ctattttggc acctatttac cccacctccc ctccaatgct caggagacaa
     4201 tgccctggga gaaatctcac agtgctgatg accctcggcc gctgtcattc ttgaaatgtt
     4261 atcactttga ttatcactgg gagcatcaca ggtggcctta tgccccttgg tgggagttac
     4321 ccgtgtgtaa gcgcatcaca aagacactgg atgctgcagt tccaggagta cagtcagacg
     4381 gcacgaagaa gagtcagttg gtgaacggta gtgctggtag tgctggtagt gctggttccg
     4441 cgatggatag cacggaagct gtcatcaagg aattcatgcg attcaaggtc cacatggagg
     4501 gctccatgaa cggtcacgag ttcgagattg aaggagaggg cgagggtcgt ccatacgaag
     4561 gtacccagac cgctaagttg aaggttacta aaggcggtcc gctccccttc tcgtgggaca
     4621 ttctctcgcc ccaattcatg tacggatctc gtgccttcat taagcatcca gctgatattc
     4681 cagattactg gaagcaaagt ttccctgaag gattcaagtg ggagcgtgtg atgatcttcg
     4741 aagacggcgg cacggtgtct gttacacagg acacatctct tgaagatgga acacttatct
     4801 ataaagttaa gttgcgtggc ggaaacttcc caccagacgg tccagttatg cagaaacgca
     4861 cgatgggttg ggaagcctct acagagcgcc tctacccgga ggatgtcgtg ctgaagggtg
     4921 acattaagat ggctttgcga ctcaaagatg gcggccgata cttggctgac ttcaaaacca
     4981 cttataaggc gaaaaaacct gtccaaatgc caggcgcgtt caacattgat cgcaaacttg
     5041 acattacctc ccataacgaa gactacacgg tcgttgagca gtatgaacga agtgtcgcgc
     5101 gacattctac aggcggctcc ggtggttcgt gagcgagctc ctggccaggg atcaggagga
     5161 gggagtgaag aggagaaggg atctggtttc agagatcccc acttctgccg tcgtctttcg
     5221 gccttccttc cttttaggtg tcatgcctta ggtccttcaa gtcctcacct gtcgtcgtca
     5281 tgtgtgtgtg tgcccgtcat acaagtcact cgatccaatt cacgcatcgg ttcaatcaaa
     5341 ataagactag accccgaggg aagaagggca gaaggaaatc gaaggggtgg gatgtgtgtg
     5401 agagagggaa ggagaaatga aagaagtgaa caatgtcatg gtagccagta aggagagagt
     5461 agaagcgaag aaagcaaaag cactgttgtg aagaaacgaa atggaagatg gtcatcgctc
     5521 ctggctctac ttgtggtttt tctatcttta atttcaggcg tcctggactc gttacatcag
     5581 ctcccttatc tcattggttt atcccctact ctactgctgc ttcttccttc catccgtgac
     5641 tgtataacaa cgaattgtag taccgcagat agacaataga aaaatgccaa aaaaggcatc
     5701 attgatttgc tcctccccat taagtcactg tacgccacca tcgccactac cctcccttga
     5761 tatctccaac tcatcgtcat cgtcctttcc cgtacgagaa atttaaaagc tagacctcta
     5821 cttaccccct actattaacc cgctcatcct gacctctcac tcctcttcct catcttcctc
     5881 caccaccggc acaccctcca cttctccttc gtgccgtaca ggtaacaaag ccaacctctc
     5941 gagcacttct aacgctgggc ccttggggtt gccatggacc agggcctcta tctgtcgacg
     6001 ttgagagcgt gtcatggata gctcaaaatc aattatcaca tctactaccg acagggcatt
     6061 cttccagctt tcactaatta gcaaactctc tagcaatgtc acgagaatat ccgccccagc
     6121 gacatcatct cgatctcgca tctcttgcag caagcccgca acccgatcca ggcgacctcg
     6181 atccacgtga cagagcgctg ctactgctgc agggtccccg ccctgaaatg ctggaggcaa
     6241 attgtgatat acatcaaatg ccttctcaat ctgctttgga ttcgccgccc agcatccacg
     6301 gagcaaagac ccatagaacc ctcggtccgc cttccacccc tgttcctcca ccaggccgag
     6361 gatggtttca gctgcggcca ggtcaggcgg atctagcttg gtgcaataga caaacgtggc
     6421 ccaccggtaa gtgtcataac ttgtgtttgg cttcaagacc aagtccccca gcagatctct
     6481 cgcccggtcc gactggccaa cgcgtaagga ggcgagaatc gcagggacac ctaagcgatc
     6541 atgttttacc agcatctccc gcggtaaggt agcagccacg tccgccagct cctggaagcg
     6601 acatgcttgc ttcagacact tgaaaagccg gcggtaggtc agtgggttcg gcatcgagga
     6661 tggcccatgg caattgaggc taggtggagg ctcagtgatg ataagtctgc gatggtggat
     6721 gcatgtgtca tggtcatagc tgtttcctgt gtgaaattgt tatccgctca gagggcacaa
     6781 tcctattccg cgctatccga caatctccaa gacattaggt ggagttcagt tcggcgtatg
     6841 gcatatgtcg ctggaaagaa catgtgagca aaaggccagc aaaaggccag gaaccgtaaa
     6901 aaggccgcgt tgctggcgtt tttccatagg ctccgccccc ctgacgagca tcacaaaaat
     6961 cgacgctcaa gtcagaggtg gcgaaacccg acaggactat aaagatacca ggcgtttccc
     7021 cctggaagct ccctcgtgcg ctctcctgtt ccgaccctgc cgcttaccgg atacctgtcc
     7081 gcctttctcc cttcgggaag cgtggcgctt tctcatagct cacgctgtag gtatctcagt
     7141 tcggtgtagg tcgttcgctc caagctgggc tgtgtgcacg aaccccccgt tcagcccgac
     7201 cgctgcgcct tatccggtaa ctatcgtctt gagtccaacc cggtaagaca cgacttatcg
     7261 ccactggcag cagccactgg taacaggatt agcagagcga ggtatgtagg cggtgctaca
     7321 gagttcttga agtggtggcc taactacggc tacactagaa gaacagtatt tggtatctgc
     7381 gctctgctga agccagttac cttcggaaaa agagttggta gctcttgatc cggcaaacaa
     7441 accaccgctg gtagcggtgg tttttttgtt tgcaagcagc agattacgcg cagaaaaaaa
     7501 ggatctcaag aagatccttt gatcttttct acggggtctg acgctctatt caacaaagcc
     7561 gccgtcccgt caagtcagcg taaatgggta gggggcttca aatcgtcctc gtgataccaa
     7621 ttcggagcct gcttttttgt acaaacttgt tgataatggc aattcaagga tcttcaccta
     7681 gatcctttta aattaaaaat gaagttttaa atcaatctaa agtatatatg agtaaacttg
     7741 gtctgacagt taccaatgct taatcagtga ggcacctatc tcagcgatct gtctatttcg
     7801 ttcatccata gttgcctgac tccccgtcgt gtagataact acgatacggg agggcttacc
     7861 atctggcccc agtgctgcaa tgataccgcg agagccacgc tcaccggctc cagatttatc
     7921 agcaataaac cagccagccg gaagggccga gcgcagaagt ggtcctgcaa ctttatccgc
     7981 ctccatccag tctattaatt gttgccggga agctagagta agtagttcgc cagttaatag
     8041 tttgcgcaac gttgttgcca ttgctacagg catcgtggtg tcacgctcgt cgtttggtat
     8101 ggcttcattc agctccggtt cccaacgatc aaggcgagtt acatgatccc ccatgttgtg
     8161 caaaaaagcg gttagctcct tcggtcctcc gatcgttgtc agaagtaagt tggccgcagt
     8221 gttatcactc atggttatgg cagcactgca taattctctt actgtcatgc catccgtaag
     8281 atgcttttct gtgactggtg agtactcaac caagtcattc tgagaatagt gtatgcggcg
     8341 accgagttgc tcttgcccgg cgtcaatacg ggataatacc gcgccacata gcagaacttt
     8401 aaaagtgctc atcattggaa aacgttcttc ggggcgaaaa ctctcaagga tcttaccgct
     8461 gttgagatcc agttcgatgt aacccactcg tgcacccaac tgatcttcag catcttttac
     8521 tttcaccagc gtttctgggt gagcaaaaac aggaaggcaa aatgccgcaa aaaagggaat
     8581 aagggcgaca cggaaatgtt gaatactcat actcttcctt tttcaatatt attgaagcat
     8641 ttatcagggt tattgtctca tgagcggata catatttgaa tgtatttaga aaaataaaca
     8701 aataggggtt ccgcgcacat ttccccgaaa agtgccagat acctgaaaca aaacccatcg
     8761 tacggccaag gaagtctcca ataactgtga tccaccacaa gcgccagggt tttcccagtc
     8821 acgacgttgt aaaacgacgg ccagtcatgc ataatccgca cgcatctgga ataaggaagt
     8881 gccattccgc ctgacct
//
