# Supplementary material for: Sulfadiazine selection enables high‐efficiency transformation in Nannochloropsis and Microchloropsis
Source: Plant J. 2026 Jul 31;127(3):e71063. doi: 10.1111/tpj.71063 (PMC13427358; doi:10.1111/tpj.71063)
Supplement: Supplementary file 2 — Data S2. Source data for all figures. [file TPJ-127-0-s003.xlsx]

## Sheet: Table 1
		Number of colonies
N. oceanica CCMP1779	Sulfadiazine concentration (µg/ml)	Replicate 1	Replicate 2	Replicate 3	Replicate 4	Mean	SD
	0	Full patch	Full patch	Full patch	Full patch
	100	9	10	16	4	9.75	4.26468
	200	0	0	0	0	0	0
	300	0	0	0	0	0	0
	400	0	0	0	0	0	0
	500	0	0	0	0	0	0
	1000	0	0	0	0	0	0
		Number of colonies
N. oceanica CCAP 211/78	Sulfadiazine concentration (µg/ml)	Replicate 1	Replicate 2	Replicate 3	Replicate 4	Mean	SD
	0	Full patch	Full patch	Full patch	Full patch
	100	0	0	0	0	0	0
	200	0	0	0	0	0	0
	300	0	0	0	0	0	0
	400	0	0	0	0	0	0
	500	0	0	0	0	0	0
	1000	0	0	0	0	0	0
		Number of colonies
M. gaditana CCAP 849/6	Sulfadiazine concentration (µg/ml)	Replicate 1	Replicate 2	Replicate 3	Replicate 4	Mean	SD
	0	Full patch	Full patch	Full patch	Full patch
	100	0	2	2	91	23.75	38.8354
	200	0	0	9	0	2.25	3.89711
	300	0	0	0	0	0	0
	400	0	0	0	0	0	0
	500	0	0	0	0	0	0
	1000	0	0	0	0	0	0
		Number of colonies
M. salina CCAP 849/3	Sulfadiazine concentration (µg/ml)	Replicate 1	Replicate 2	Replicate 3	Replicate 4	Mean	SD
	0	Full patch	Full patch	Full patch	Full patch
	100	7108	4216	3380	4272	4744	1409.84
	200	1	0	0	0	0.25	0.433013
	300	0	0	0	0	0	0
	400	0	0	0	0	0	0
	500	0	0	1	0	0.25	0.433013
	1000	0	0	0	0	0	0

## Sheet: Figure 2a
	Replicate 1					Replicate 2					Replicate 3					Replicate 4					Replicate 5					Replicate 6					Replicate 7					Replicate 8					Replicate 9					Replicate 10
	OD550	DNA (ng)	Resistance (Ω)	Time constant (ms)	Number of colonies	OD550	DNA (ng)	Resistance (Ω)	Time constant (ms)	Number of colonies	OD550	DNA (ng)	Resistance (Ω)	Time constant (ms)	Number of colonies	OD550	DNA (ng)	Resistance (Ω)	Time constant (ms)	Number of colonies	OD550	DNA (ng)	Resistance (Ω)	Time constant (ms)	Number of colonies	OD550	DNA (ng)	Resistance (Ω)	Time constant (ms)	Number of colonies	OD550	DNA (ng)	Resistance (Ω)	Time constant (ms)	Number of colonies	OD550	DNA (ng)	Resistance (Ω)	Time constant (ms)	Number of colonies	OD550	DNA (ng)	Resistance (Ω)	Time constant (ms)	Number of colonies	OD550	DNA (ng)	Resistance (Ω)	Time constant (ms)
Sul-C	0.39	0	500	23.8	0	0.43	0	500	24.1	0	0.3	0	500	23.4	0	0.3	0	500	24.1	0	0.41	0	500	24.5	0	0.28	0	500	23.9	0	0.3	0	500	24.7	0	0.41	0	500	24.8	0	0.28	0	500	24.8	0	0.43	0	500	24.8
Cyto-Sul-EV	0.3	500	500	24.5	0	0.41	500	500	24.5	0	0.28	500	500	24.5	0	0.43	500	500	24.8	0	0.47	500	500	24.3	0	0.45	500	500	24.3	0
Cyto-Sul CzBKT	0.39	500	500	23.4	0	0.43	500	500	23.3	0	0.3	500	500	23.5	0	0.3	500	500	24.1	0	0.41	500	500	23.9	0	0.28	500	500	24.2	0
cTP-Sul-EV	0.3	500	500	24.3	0	0.41	500	500	24.3	0	0.28	500	500	24.4	0	0.43	500	500	24.5	0	0.47	500	500	24.5	0	0.45	500	500	24.3	0
cTP-Sul-CzBKT	0.39	500	500	23.6	1	0.43	500	500	23.3	0	0.3	500	500	23.6	1	0.3	500	500	24.1	0	0.41	500	500	23.9	0	0.28	500	500	23.9	0
sMTP-Sul-EV	0.3	500	500	24.3	333	0.41	500	500	24.2	244	0.28	500	500	24.3	plate dried	0.43	500	500	24.7	19	0.47	500	500	24.5	13	0.45	500	500	24.3	7
sMTP-Sul-CzBKT	0.39	500	500	23.7	611	0.43	500	500	23.4	604	0.3	500	500	23.6	352	0.3	500	500	23.3	114	0.41	500	500	23.9	112	0.28	500	500	23.6	128
lMTP-Sul-EV	0.3	500	500	24.2	0	0.41	500	500	24.1	0	0.28	500	500	24.1	0	0.43	500	500	24.6	1	0.47	500	500	24.5	2	0.45	500	500	24.3	1
lMTP-Sul-CzBKT	0.39	500	500	23.3	1	0.43	500	500	22.7	1	0.3	500	500	23.3	0	0.3	500	500	23.9	0	0.41	500	500	23.8	0	0.28	500	500	24.3	0
Zeo-C	0.39	0	500	23.8	0	0.43	0	500	23.7	0	0.3	0	500	23.7	0	0.3	0	500	24.3	0	0.41	0	500	23.6	0	0.28	0	500	24.3	plate dried	0.3	0	500	24.5	0	0.41	0	500	24.5	0	0.28	0	500	24.5	0	0.43	0	500	24.8
Sh ble-EV	0.3	500	500	24.4	4	0.41	500	500	24.4	0	0.28	500	500	24.3	0	0.43	500	500	24.5	plate dried	0.47	500	500	24.5	8	0.45	500	500	24.7	2
Sh ble-CzBKT	0.39	500	500	23.6	0	0.43	500	500	23.6	0	0.3	500	500	23.6	0	0.3	500	500	24.2	plate dried	0.41	500	500	23.8	0	0.28	500	500	24.2	plate dried
Hyg-C	0.39	0	500	23.6	7	0.43	0	500	23.4	14	0.3	0	500	23.4	24	0.3	0	500	24.1	2	0.41	0	500	23.9	0	0.28	0	500	24.3	0	0.3	0	500	24.2	0	0.41	0	500	24.5	0	0.28	0	500	24.4	0	0.43	0	500	24.8
aphVII-EV	0.3	500	500	24.3	2	0.41	500	500	23.7	1	0.28	500	500	24.2	0	0.43	500	500	24.4	2	0.47	500	500	24.4	7	0.45	500	500	24.4	5
aphVII-CzBKT	0.39	500	500	22.6	2	0.43	500	500	22.4	4	0.3	500	500	23.1	9	0.3	500	500	23.8	0	0.41	500	500	23.8	0	0.28	500	500	ND	plate dried
[truncated: 11 more columns]

## Sheet: Figure 2b
	Replicate 1					Replicate 2					Replicate 3					Replicate 4					Replicate 5					Replicate 6					Replicate 7					Replicate 8					Replicate 9					Replicate 10
	OD550	DNA (ng)	Resistance (Ω)	Time constant (ms)	Number of colonies	OD550	DNA (ng)	Resistance (Ω)	Time constant (ms)	Number of colonies	OD550	DNA (ng)	Resistance (Ω)	Time constant (ms)	Number of colonies	OD550	DNA (ng)	Resistance (Ω)	Time constant (ms)	Number of colonies	OD550	DNA (ng)	Resistance (Ω)	Time constant (ms)	Number of colonies	OD550	DNA (ng)	Resistance (Ω)	Time constant (ms)	Number of colonies	OD550	DNA (ng)	Resistance (Ω)	Time constant (ms)	Number of colonies	OD550	DNA (ng)	Resistance (Ω)	Time constant (ms)	Number of colonies	OD550	DNA (ng)	Resistance (Ω)	Time constant (ms)	Number of colonies	OD550	DNA (ng)	Resistance (Ω)	Time constant (ms)
Sul-C	0.45	0	500	23.9	0	0.45	0	500	24.1	0	0.45	0	500	24.2	0	0.42	0	500	24.1	0	0.38	0	500	24.2	0	0.43	0	500	24.1	0	0.39	0	500	24.2	0	0.43	0	500	24.2	0	0.3	0	500	24.3	0	0.45	0	500	24.5
Cyto-Sul-EV	0.39	500	500	24.2	0	0.43	500	500	23.9	0	0.3	500	500	23.8	0	0.45	500	500	24.3	0	0.45	500	500	24.3	0	0.45	500	500	24.5	0
Cyto-Sul CzBKT	0.45	500	500	23.6	0	0.45	500	500	23.9	plate dried	0.45	500	500	23.4	0	0.42	500	500	23.8	0	0.38	500	500	24.1	0	0.43	500	500	23.6	0
cTP-Sul-EV	0.39	500	500	24.1	0	0.43	500	500	23.8	0	0.3	500	500	23.8	0	0.45	500	500	24.2	0	0.45	500	500	24.5	0	0.45	500	500	24.3	0
cTP-Sul-CzBKT	0.45	500	500	23.6	0	0.45	500	500	23.8	0	0.45	500	500	23.9	0	0.42	500	500	23.8	0	0.38	500	500	23.8	0	0.43	500	500	23.3	0
sMTP-Sul-EV	0.39	500	500	24.1	93	0.43	500	500	23.6	125	0.3	500	500	23.7	221	0.45	500	500	24.2	24	0.45	500	500	24.2	34	0.45	500	500	24.3	13
sMTP-Sul-CzBKT	0.45	500	500	23.4	63	0.45	500	500	23.7	39	0.45	500	500	23.8	38	0.42	500	500	23.9	40	0.38	500	500	23.7	29	0.43	500	500	23	49
lMTP-Sul-EV	0.39	500	500	23.9	0	0.43	500	500	23.5	0	0.3	500	500	23.4	1	0.45	500	500	24.1	0	0.45	500	500	24.1	0	0.45	500	500	24.2	0
lMTP-Sul-CzBKT	0.45	500	500	23.8	0	0.45	500	500	23.4	0	0.45	500	500	24.1	0	0.42	500	500	24.1	0	0.38	500	500	23.8	0	0.43	500	500	24.1	1
Zeo-C	0.45	0	500	23.8	1	0.45	0	500	23.6	0	0.45	0	500	24.1	0	0.42	0	500	23.9	1	0.38	0	500	24.2	1	0.43	0	500	23.8	2	0.39	0	500	24.3	0	0.43	0	500	23.8	0	0.3	0	500	23.6	0	0.45	0	500	24.2
Sh ble-EV	0.39	500	500	23.8	146	0.43	500	500	23.8	127	0.3	500	500	23.7	125	0.45	500	500	24.1	17	0.45	500	500	24.3	20	0.45	500	500	24.2	37
Sh ble-CzBKT	0.45	500	500	23.5	48	0.45	500	500	23.6	18	0.45	500	500	23.4	25	0.42	500	500	23.9	38	0.38	500	500	24.1	10	0.43	500	500	23.6	34
Hyg-C	0.45	0	500	23.6	376	0.45	0	500	23.6	380	0.45	0	500	24.1	1024	0.42	0	500	23.8	0	0.38	0	500	23.6	1520	0.43	0	500	23.4	153	0.39	0	500	23.9	170	0.43	0	500	23.6	201	0.3	0	500	23.7	179	0.45	0	500	24.3
aphVII-EV	0.39	500	500	23.8	192	0.43	500	500	23.7	311	0.3	500	500	23.4	313	0.45	500	500	24.1	181	0.45	500	500	24.3	171	0.45	500	500	24.3	175
aphVII-CzBKT	0.45	500	500	23.6	632	0.45	500	500	23.7	740	0.45	500	500	23.7	1012	0.42	500	500	23.9	1256	0.38	500	500	23.8	2	0.43	500	500	23	288
[truncated: 11 more columns]

## Sheet: Figure 2c
	OD550
Time (days)	WT C			WT Sul			sMTP-Sul-EV1			sMTP-Sul-EV1 Sul			sMTP-Sul-EV2			sMTP-Sul-EV2 Sul
	Rep. 1	Rep. 2	Rep. 3	Rep. 1	Rep. 2	Rep. 3	Rep. 1	Rep. 2	Rep. 3	Rep. 1	Rep. 2	Rep. 3	Rep. 1	Rep. 2	Rep. 3	Rep. 1	Rep. 2	Rep. 3
0	0.119	0.12	0.119	0.11	0.112	0.111	0.111	0.109	0.111	0.119	0.121	0.118	0.121	0.12	0.122	0.11	0.112	0.11
1	0.236	0.233	0.237	0.237	0.244	0.24	0.205	0.203	0.2	0.204	0.205	0.205	0.203	0.201	0.205	0.203	0.203	0.202
2	0.559	0.565	0.588	0.512	0.507	0.503	0.403	0.41	0.409	0.416	0.426	0.414	0.392	0.389	0.401	0.399	0.405	0.416
3	1.038	1.079	1.141	0.602	0.589	0.568	0.757	0.755	0.78	0.785	0.812	0.793	0.778	0.774	0.792	0.757	0.789	0.816
4	2.52	2.87	3.3	0.529	0.52	0.535	1.83	1.74	1.92	1.99	2.14	2.01	2.04	2.11	2.08	1.85	1.95	2.09
5	4.04	4.3	4.74	0.484	0.469	0.509	3.1	3.09	3.33	3.44	3.68	3.47	3.36	3.54	3.7	3.06	3.18	3.29
6	5.37	5.74	6.56	0.441	0.42	0.452	4.67	4.64	4.62	4.89	5.25	4.99	5.11	5.16	5.32	4.58	4.57	4.75
7	6.6	6.91	7.98	0.452	0.432	0.442	5.98	5.89	6.15	6.41	6.96	6.45	6.67	6.76	6.8	5.72	5.92	6.2

## Sheet: Figure 2d
	OD550
Time (days)	WT C			WT Sul			sMTP-Sul-EV1			sMTP-Sul-EV1 Sul			sMTP-Sul-EV2			sMTP-Sul-EV2 Sul
	Rep. 1	Rep. 2	Rep. 3	Rep. 1	Rep. 2	Rep. 3	Rep. 1	Rep. 2	Rep. 3	Rep. 1	Rep. 2	Rep. 3	Rep. 1	Rep. 2	Rep. 3	Rep. 1	Rep. 2	Rep. 3
0	0.108	0.107	0.109	0.11	0.109	0.108	0.113	0.111	0.114	0.113	0.112	0.113	0.106	0.104	0.106	0.109	0.109	0.11
1	0.218	0.222	0.231	0.225	0.22	0.215	0.196	0.197	0.197	0.182	0.184	0.183	0.197	0.195	0.198	0.184	0.178	0.179
2	0.537	0.533	0.55	0.457	0.463	0.459	0.451	0.434	0.437	0.393	0.388	0.398	0.554	0.533	0.538	0.373	0.369	0.367
3	1.017	0.979	1.003	0.568	0.557	0.569	0.875	0.851	0.839	0.753	0.756	0.801	1.152	1.092	1.031	0.73	0.718	0.704
4	2.5	2.47	2.69	0.567	0.565	0.549	2.11	1.93	2.05	1.7	1.76	2.08	3.01	2.66	2.38	1.72	1.65	1.72
5	4.1	3.88	3.97	0.509	0.524	0.515	3.4	3.13	3.73	2.83	2.84	3.32	4.19	3.8	3.62	2.81	3.06	2.82
6	5.33	4.89	5.09	0.446	0.463	0.451	4.57	4.36	4.16	4.02	4.07	4.12	5.18	4.28	4.77	4.27	3.95	3.89
7	6.57	6.15	6.41	0.386	0.436	0.435	5.57	5.28	5.09	4.9	5.13	5.59	6.48	6.15	5.78	5.51	5.58	5.14

## Sheet: Figure 3c
	OD550
	N. oceanica WT			Sul-sMTP-EV1			Sul-sMTP-EV2			Sh ble-EV1			Sh ble-EV2			aphVII-EV1			aphVII-EV2
	Replicate 1	Replicate 2	Replicate 3	Replicate 1	Replicate 2	Replicate 3	Replicate 1	Replicate 2	Replicate 3	Replicate 1	Replicate 2	Replicate 3	Replicate 1	Replicate 2	Replicate 3	Replicate 1	Replicate 2	Replicate 3	Replicate 1	Replicate 2	Replicate 3
Control	8.99	10.84	8.59	7.04	9.52	6.88	7.83	9.21	7.62	8.51	9.51	8.91	8.53	11.11	10.03	3.73	3.8	4.03	5.66	7.92	7.23
Sul	0.32	0.05	0.52	4.63	4.82	6.52	6.19	3.66	6.53	0.67	0.3	0.24	0.01	0.3	0.24	0.03	0.02	0.08	0.06	0.09	0.15
Zeo	0.02	0.02	0.04	0.02	0.06	0.06	0.06	0.09	0.05	6.4	5.29	8.14	3.33	4.442	4.29	0	0.03	0.02	0.02	0.06	0.02
Hyg	0.04	0.04	0.07	0.03	0.08	0.07	0.08	0.15	0.11	0.07	0.13	0.08	0.04	0.08	0.11	2.48	1.87	2.42	1.35	1.98	1.21
Blast	0.05	0.23	0.11	0.01	0.06	0.05	0.03	0.24	0.25	0.12	0.34	0.15	0.12	0.34	0.15	0.03	0.06	0.03	0.04	0.07	0.1
G418	0.01	0.2	0.08	0.04	0.08	0.03	0.01	0.13	0.05	0.01	0.12	0.19	0.04	0.18	0.13	0.04	0.07	0.03	0.07	0.09	0.11
NTC	0.05	0.3	0.11	0.04	0.13	0.08	0	0.17	0.06	0.07	0.19	0.2	0.14	0.43	0.23	0.02	0.08	0.05	0.08	0.39	0.11

## Sheet: Figure 3d
	OD550
	M. gaditana WT			Sul-sMTP-EV1			Sul-sMTP-EV2			Sh ble-EV1			Sh ble-EV2			aphVII-EV1			aphVII-EV2
	Replicate 1	Replicate 2	Replicate 3	Replicate 1	Replicate 2	Replicate 3	Replicate 1	Replicate 2	Replicate 3	Replicate 1	Replicate 2	Replicate 3	Replicate 1	Replicate 2	Replicate 3	Replicate 1	Replicate 2	Replicate 3	Replicate 1	Replicate 2	Replicate 3
Control	4.84	6.45	6.77	5.71	6.35	6.74	6.27	5.84	6.96	6.3	5.08	6.96	5.17	5.51	6.24	5.15	5.04	4.39	6.48	6	8.42
Sul	0.16	0.27	0.16	5.19	4.69	4.39	6.44	6.01	6.6	0.26	0.22	0.22	0.15	0.05	0.15	0.21	0.12	0.15	0.28	0.19	0.24
Zeo	0.14	0.05	0.12	0.2	0.13	0.33	0.33	0.06	0.19	4.04	6.39	2.2	6.09	6.38	6.63	0.12	0.04	0.05	0.21	0.11	0.16
Hyg	0.76	0.75	0.55	0.81	0.34	0.24	0.46	0.43	0.31	0.69	0.66	0.95	0.48	0.84	0.89	6.41	6.68	6.97	3.68	5.69	6.51
Blast	0.13	0.09	0.07	0.11	0.13	0.12	0.11	0.14	0.04	0.13	0.11	0.16	0.14	0.12	0.16	0.07	0.04	0.03	0.1	0.06	0.08
G418	0.15	0.05	0.14	0.05	0.07	0.18	0.02	0.08	0.09	0.05	0.06	0.14	0.04	0.1	0.12	0.06	0.06	0.13	0.18	0.17	0.09
NTC	0.12	0.2	0.11	0.15	0.13	0.1	0.14	0.07	0.13	0.03	0.19	0.18	0.11	0.09	0.18	0.05	0.12	0.12	0.06	0.14	0.14

## Sheet: Figure 4c
	N. oceanica CCMP1779 WT					Background					Minus background	Mean	SD			N. oceanica CCMP1779 sMTP-Sul-BKT1					Background										N. oceanica CCMP1779 sMTP-Sul-BKT2					Background
Replicate	Measurement	Area	Mean	Min	Max	Measurement	Area	Mean	Min	Max					Replicate	Measurement	Area	Mean	Min	Max	Measurement	Area	Mean	Min	Max	Minus background	Mean	SD		Replicate	Measurement	Area	Mean	Min	Max	Measurement	Area	Mean	Min	Max	Minus background	Mean	SD
1	1	0.017	3.512	0	34	2	0.017	0.186	0	4	3.326	2.18783	2.50473		1	1	0.057	18.737	0	83	2	0.057	3.775	0	13	14.962	18.7321	15.4575		1	1	0.081	6.827	0	66	2	0.081	0.817	0	8	6.01	12.8936	7.02125
2	3	0.017	3.07	0	23	4	0.017	0.186	0	4	2.884				2	3	0.057	9.314	0	42	4	0.057	3.768	0	15	5.546				2	3	0.081	7.055	0	38	4	0.081	0.941	0	8	6.114
3	5	0.017	2.36	0	32	6	0.017	0.209	0	4	2.151				3	5	0.057	33.242	0	85	6	0.057	4.085	0	15	29.157				3	5	0.081	13.568	0	85	6	0.081	0.874	0	8	12.694
4	7	0.017	1.965	0	21	8	0.017	0.163	0	4	1.802				4	7	0.057	8.747	0	34	8	0.057	3.659	0	15	5.088				4	7	0.081	13.682	0	85	8	0.081	0.841	0	6	12.841
5	9	0.017	1.57	0	30	10	0.017	0.07	0	4	1.5				5	9	0.057	7.631	0	38	10	0.057	3.672	0	15	3.959				5	9	0.081	18.169	0	85	10	0.081	0.907	0	8	17.262
6	11	0.017	3.151	0	36	12	0.017	0.233	0	6	2.918				6	11	0.057	10.379	0	40	12	0.057	3.044	0	15	7.335				6	11	0.081	9.525	0	72	12	0.081	0.874	0	6	8.651
7	13	0.017	1.791	0	30	14	0.017	0.07	0	2	1.721				7	13	0.057	29.048	2	78	14	0.057	3.962	0	19	25.086				7	13	0.081	24.439	0	85	14	0.081	0.865	0	8	23.574
8	15	0.017	1.43	0	19	16	0.017	0.093	0	2	1.337				8	15	0.057	8.392	0	40	16	0.057	3.232	0	15	5.16				8	15	0.081	17.523	0	85	16	0.081	0.884	0	10	16.639
9	17	0.017	1.337	0	36	18	0.017	0.186	0	4	1.151				9	17	0.057	44.15	0	85	18	0.057	2.447	0	15	41.703				9	17	0.081	12.653	0	85	18	0.081	1.05	0	8	11.603
10	19	0.017	1.047	0	10	20	0.017	0.14	0	2	0.907				10	19	0.057	39.696	0	85	20	0.057	2.447	0	13	37.249				10	19	0.081	13.501	0	85	20	0.081	0.651	0	6	12.85
11	21	0.017	20.047	0	85	22	0.017	0.07	0	2	19.977				11	21	0.057	30.509	2	85	22	0.057	2.02	0	10	28.489				11	21	0.081	5.575	0	36	22	0.081	0.717	0	6	4.858
12	23	0.017	2	0	46	24	0.017	0.023	0	2	1.977				12	23	0.057	30.867	0	85	24	0.057	2.509	0	15	28.358				12	23	0.081	13.029	0	85	24	0.081	0.741	0	8	12.288
13	25	0.017	2.384	0	17	26	0.017	0.558	0	6	1.826				13	25	0.057	28.133	0	85	26	0.057	2.061	0	13	26.072				13	25	0.081	19.836	0	85	26	0.081	0.651	0	6	19.185
14	27	0.017	1.302	0	30	28	0.017	0.093	0	4	1.209				14	27	0.057	38.976	0	85	28	0.057	1.911	0	10	37.065				14	27	0.081	6.986	0	42	28	0.081	0.903	0	8	6.083
15	29	0.017	4.384	0	85	30	0.017	0.093	0	4	4.291				15	29	0.057	45.594	0	85	30	0.057	1.901	0	13	43.693				15	29	0.081	9.86	0	61	30	0.081	0.746	0	8	9.114
16	31	0.017	1.814	0	25	32	0.017	0.279	0	4	1.535				16	31	0.057	49.939	0	85	32	0.057	1.358	0	8	48.581				16	31	0.081	4.705	0	38	32	0.081	0.67	0	8	4.035
17	33	0.017	1.593	0	30	34	0.017	0.163	0	4	1.43				17	33	0.057	12.464	0	49	34	0.057	1.645	0	8	10.819				17	33	0.081	8.176	0	85	34	0.081	0.703	0	8	7.473
18	35	0.017	1.651	0	44	36	0.017	0.116	0	2	1.535				18	35	0.057	33.382	0	85	36	0.057	1.625	0	10	31.757				18	35	0.081	36.508	0	85	36	0.081	0.57	0	6	35.938
19	37	0.015	2.443	0	38	38	0.015	0.152	0	2	2.291				19	37	0.057	55.932	2	85	38	0.057	1.399	0	10	54.533				19	37	0.081	8.166	0	74	38	0.081	0.542	0	4	7.624
20	39	0.015	2.987	0	63	40	0.015	0.127	0	4	2.86				20	39	0.057	49.962	0	85	40	0.057	1.181	0	10	48.781				20	39	0.081	19.539	0	85	40	0.081	0.466	0	6	19.073
21	41	0.015	1.772	0	40	42	0.015	0.076	0	4	1.696				21	41	0.057	11.512	0	66	42	0.057	1.164	0	13	10.348				21	41	0.081	9.986	0	57	42	0.081	0.409	0	4	9.577
22	43	0.015	2.873	0	19	44	0.015	0.177	0	4	2.696				22	43	0.057	22.741	0	85	44	0.057	0.853	0	4	21.888				22	43	0.081	9.663	0	85	44	0.081	0.461	0	6	9.202
23	45	0.015	11.25	0	40	46	0.015	0.075	0	4	11.175				23	45	0.057	26.188	0	85	46	0.057	1.215	0	8	24.973				23	45	0.081	7.952	0	85	46	0.081	0.504	0	8	7.448
24	47	0.015	0.825	0	21	48	0.015	0.025	0	2	0.8				24	47	0.057	17.403	0	85	48	0.057	0.969	0	8	16.434				24	47	0.081	14.09	0	85	48	0.081	0.508	0	6	13.582
25	49	0.015	2.237	0	30	50	0.015	0.05	0	2	2.187				25	49	0.057	10.02	0	53	50	0.057	0.901	0	6	9.119				25	49	0.081	24.983	0	85	50	0.081	0.546	0	8	24.437
26	51	0.015	1.675	0	32	52	0.015	0.125	0	2	1.55				26	51	0.057	22.782	0	59	52	0.057	0.717	0	8	22.065				26	51	0.081	22.204	0	85	52	0.081	0.627	0	8	21.577
27	53	0.015	3.6	0	19	54	0.015	0.25	0	4	3.35				27	53	0.057	12.952	0	85	54	0.057	0.614	0	6	12.338				27	53	0.081	20.96	0	85	54	0.081	0.461	0	6	20.499
28	55	0.015	3.712	0	15	56	0.015	0.125	0	4	3.587				28	55	0.057	51.894	0	85	56	0.057	0.382	0	4	51.512				28	55	0.081	29.442	0	85	56	0.081	0.356	0	4	29.086
29	57	0.015	1.288	0	13	58	0.015	0.075	0	2	1.213				29	57	0.057	63.567	0	85	58	0.057	1.119	0	8	62.448				29	57	0.081	15.515	0	85	58	0.081	0.333	0	6	15.182
30	59	0.015	0.637	0	13	60	0.015	0.025	0	2	0.612				30	59	0.057	28.618	0	85	60	0.057	0.546	0	8	28.072				30	59	0.081	30.04	0	85	60	0.081	0.665	0	10	29.375
31	61	0.015	0.713	0	13	62	0.015	0.15	0	4	0.563				31	61	0.057	38.355	0	85	62	0.057	0.594	0	6	37.761				31	61	0.081	9.955	0	85	62	0.081	0.404	0	8	9.551
32	63	0.015	2.6	0	46	64	0.015	0.05	0	4	2.55				32	63	0.057	8.573	0	40	64	0.057	0.771	0	6	7.802				32	63	0.081	3.734	0	38	64	0.081	0.347	0	4	3.387
33	65	0.015	2.312	0	19	66	0.015	0.15	0	4	2.162				33	65	0.057	27.72	0	85	66	0.057	0.703	0	8	27.017				33	65	0.081	15.413	0	85	66	0.081	0.318	0	6	15.095
34	67	0.015	1.688	0	21	68	0.015	0.25	0	4	1.438				34	67	0.057	10.01	0	40	68	0.057	0.539	0	6	9.471				34	67	0.081	7.283	0	44	68	0.081	0.428	0	8	6.855
35	69	0.015	0.338	0	15	70	0.015	0.075	0	2	0.263				35	69	0.057	51.334	0	85	70	0.057	0.826	0	8	50.508				35	69	0.081	8.99	0	85	70	0.081	0.314	0	6	8.676
36	71	0.015	7.5	0	63	72	0.015	0.1	0	6	7.4				36	71	0.057	19.474	0	78	72	0.057	0.956	0	6	18.518				36	71	0.081	5.627	0	38	72	0.081	0.238	0	6	5.389
37	73	0.015	2.425	0	17	74	0.015	0	0	0	2.425				37	73	0.057	27.676	0	85	74	0.057	0.683	0	6	26.993				37	73	0.081	10.791	0	85	74	0.081	0.356	0	6	10.435
38	75	0.015	2.263	0	32	76	0.015	0.075	0	2	2.188				38	75	0.057	5.956	0	34	76	0.057	0.747	0	13	5.209				38	75	0.081	29.489	0	85	76	0.081	0.223	0	4	29.266
39	77	0.015	1.225	0	10	78	0.015	0.125	0	2	1.1				39	77	0.057	7.3	0	38	78	0.057	0.669	0	6	6.631				39	77	0.081	18.705	0	85	78	0.081	0.247	0	4	18.458
40	79	0.015	2.3	0	25	80	0.015	0.15	0	4	2.15				40	79	0.057	6.706	0	32	80	0.057	0.744	0	6	5.962				40	79	0.081	11.302	0	78	80	0.081	0.271	0	6	11.031
41	81	0.015	1.7	0	21	82	0.015	0.025	0	2	1.675				41	81	0.057	5.454	0	34	82	0.057	0.56	0	6	4.894				41	81	0.081	18.827	0	85	82	0.081	0.399	0	6	18.428
42	83	0.015	2.237	0	23	84	0.015	0.1	0	2	2.137				42	83	0.057	13.287	0	46	84	0.057	0.512	0	8	12.775				42	83	0.081	9.349	0	85	84	0.081	0.328	0	8	9.021
43	85	0.015	1.35	0	38	86	0.015	0.1	0	4	1.25				43	85	0.057	8.997	0	44	86	0.057	0.546	0	6	8.451				43	85	0.081	14.986	0	85	86	0.081	0.276	0	4	14.71
44	87	0.015	1.913	0	38	88	0.015	0	0	0	1.913				44	87	0.057	9.758	0	38	88	0.057	0.628	0	8	9.13				44	87	0.081	28.945	0	85	88	0.081	0.532	0	6	28.413
45	89	0.015	1.413	0	13	90	0.015	0.075	0	4	1.338				45	89	0.057	18.457	0	59	90	0.057	1.809	0	10	16.648				45	89	0.081	9.014	0	49	90	0.081	0.347	0	8	8.667
46	91	0.015	1.262	0	13	92	0.015	0.075	0	4	1.187				46	91	0.057	4.816	0	42	92	0.057	0.43	0	4	4.386				46	91	0.081	9.556	0	85	92	0.081	0.261	0	4	9.295
47	93	0.015	2.15	0	53	94	0.015	0.125	0	4	2.025				47	93	0.057	64.901	0	85	94	0.057	0.184	0	4	64.717				47	93	0.081	11.969	0	85	94	0.081	0.285	0	4	11.684
48	95	0.015	2.188	0	17	96	0.015	0.1	0	4	2.088				48	95	0.057	12.294	0	68	96	0.057	0.334	0	4	11.96				48	95	0.094	19.147	0	85	96	0.094	0.454	0	8	18.693
49	97	0.015	0.713	0	17	98	0.015	0.075	0	2	0.638				49	97	0.057	7.877	0	38	98	0.057	0.341	0	8	7.536				49	97	0.094	18.65	0	85	98	0.094	0.389	0	6	18.261
50	99	0.015	0.275	0	8	100	0.015	0.025	0	2	0.25				50	99	0.057	4.706	0	61	100	0.057	0.3	0	6	4.406				50	99	0.094	19.984	0	85	100	0.094	0.409	0	8	19.575
51	101	0.015	1.038	0	13	102	0.015	0.025	0	2	1.013				51	101	0.057	10.679	0	74	102	0.057	0.232	0	6	10.447				51	101	0.094	12.63	0	85	102	0.094	0.372	0	4	12.258
52	103	0.015	0.675	0	8	104	0.015	0.025	0	2	0.65				52	103	0.057	9.778	0	55	104	0.057	0.177	0	6	9.601				52	103	0.094	13.63	0	70	104	0.094	0.634	0	10	12.996
53	105	0.015	1.288	0	27	106	0.015	0	0	0	1.288				53	105	0.057	6.317	0	38	106	0.057	0.273	0	4	6.044				53	105	0.094	13.548	0	85	106	0.094	0.47	0	6	13.078
54	107	0.015	1.075	0	15	108	0.015	0.05	0	2	1.025				54	107	0.057	29.154	0	85	108	0.057	0.287	0	6	28.867				54	107	0.094	27.004	0	85	108	0.094	0.462	0	6	26.542
55	109	0.015	2.2	0	10	110	0.015	0.025	0	2	2.175				55	109	0.057	6.024	0	34	110	0.057	0.512	0	10	5.512				55	109	0.094	15.949	0	85	110	0.094	0.528	0	8	15.421
56	111	0.015	1.288	0	19	112	0.015	0.025	0	2	1.263				56	111	0.057	5.392	0	55	112	0.057	0.321	0	6	5.071				56	111	0.094	6.556	0	49	112	0.094	0.524	0	8	6.032
57	113	0.015	0.95	0	10	114	0.015	0.025	0	2	0.925				57	113	0.057	15.038	0	63	114	0.057	0.246	0	4	14.792				57	113	0.094	21.031	0	85	114	0.094	0.487	0	6	20.544
58	115	0.015	1.938	0	15	116	0.015	0.075	0	2	1.863				58	115	0.057	27.447	0	85	116	0.066	0.273	0	6	27.174				58	115	0.094	9.519	0	85	116	0.094	0.507	0	6	9.012
59	117	0.015	1.163	0	19	118	0.015	0.125	0	6	1.038				59	117	0.066	10.317	0	66	118	0.066	0.291	0	8	10.026				59	117	0.094	19.984	0	85	118	0.094	0.462	0	6	19.522
60	119	0.015	1.975	0	49	120	0.015	0.05	0	2	1.925				60	119	0.066	4.023	0	32	120	0.066	0.256	0	4	3.767				60	119	0.094	7.209	0	40	120	0.094	0.491	0	6	6.718
61	121	0.015	3.15	0	30	122	0.015	0.05	0	4	3.1				61	121	0.066	6.791	0	44	122	0.066	0.291	0	4	6.5				61	121	0.094	8.611	0	85	122	0.094	0.434	0	6	8.177
62	123	0.015	2.538	0	21	124	0.015	0.125	0	2	2.413				62	123	0.066	5.352	0	32	124	0.066	0.238	0	6	5.114				62	123	0.094	7.996	0	85	124	0.094	0.577	0	6	7.419
63	125	0.015	1.962	0	32	126	0.015	0.075	0	2	1.887				63	125	0.066	4.735	0	46	126	0.066	0.238	0	4	4.497				63	125	0.094	7.358	0	57	126	0.094	0.601	0	6	6.757
64	127	0.015	2.775	0	23	128	0.015	0.05	0	2	2.725				64	127	0.066	6.055	0	46	128	0.066	0.326	0	6	5.729				64	127	0.094	5.472	0	53	128	0.094	0.536	0	6	4.936
65	129	0.015	2.975	0	32	130	0.015	0.075	0	2	2.9				65	129	0.066	8.14	0	51	130	0.066	0.36	0	6	7.78				65	129	0.094	16.282	0	85	130	0.094	0.695	0	6	15.587
66	131	0.015	1.837	0	13	132	0.015	0.025	0	2	1.812				66	131	0.066	3.683	0	34	132	0.066	0.279	0	4	3.404				66	131	0.094	14.777	0	85	132	0.094	0.72	0	6	14.057
67	133	0.017	1.733	0	32	134	0.017	0.07	0	4	1.663				67	133	0.066	3.59	0	23	134	0.066	0.331	0	6	3.259				67	133	0.094	10.699	0	76	134	0.094	0.519	0	8	10.18
68	135	0.017	2.314	0	21	136	0.017	0.07	0	2	2.244				68	135	0.066	14.395	0	53	136	0.066	0.349	0	4	14.046				68	135	0.094	3.117	0	78	136	0.094	0.536	0	8	2.581
69	137	0.016	1.049	0	21	138	0.017	0.047	0	4	1.002				69	137	0.066	16.773	0	85	138	0.066	0.424	0	8	16.349				69	137	0.094	15.16	0	85	138	0.094	0.654	0	8	14.506
70	139	0.017	5.058	0	21	140	0.017	0.07	0	2	4.988				70	139	0.066	14.305	0	83	140	0.066	0.465	0	6	13.84				70	139	0.094	7.237	0	57	140	0.094	0.769	0	6	6.468
71	141	0.017	2.953	0	32	142	0.017	0.047	0	2	2.906				71	141	0.066	8.209	0	61	142	0.066	0.331	0	8	7.878				71	141	0.094	7.27	0	44	142	0.094	0.679	0	6	6.591
72	143	0.017	2.57	0	25	144	0.017	0.047	0	2	2.523				72	143	0.066	12.105	0	70	144	0.066	0.314	0	6	11.791				72	143	0.094	11.282	0	85	144	0.094	0.732	0	8	10.55
73	145	0.017	0.849	0	17	146	0.017	0.093	0	2	0.756				73	145	0.066	13.718	0	85	146	0.066	0.471	0	6	13.247				73	145	0.094	5.939	0	32	146	0.094	0.826	0	8	5.113
74	147	0.017	1.174	0	15	148	0.017	0.047	0	4	1.127				74	147	0.066	9.052	0	40	148	0.066	0.384	0	6	8.668				74	147	0.094	8.885	0	74	148	0.094	0.798	0	8	8.087
75	149	0.017	0.849	0	15	150	0.017	0.093	0	4	0.756				75	149	0.066	7.052	0	36	150	0.066	0.395	0	4	6.657				75	149	0.094	10.814	0	85	150	0.094	0.609	0	6	10.205
76	151	0.017	0.57	0	13	152	0.017	0.047	0	2	0.523				76	151	0.066	34.096	0	85	152	0.066	0.384	0	6	33.712				76	151	0.094	11.311	0	66	152	0.094	0.663	0	8	10.648
77	153	0.017	0.326	0	8	154	0.017	0.07	0	2	0.256				77	153	0.066	9.951	0	40	154	0.066	0.436	0	6	9.515				77	153	0.094	16.456	0	85	154	0.094	0.646	0	8	15.81
78	155	0.017	2.151	0	32	156	0.017	0.116	0	6	2.035				78	155	0.093	5.512	0	85	156	0.093	0.302	0	6	5.21				78	155	0.094	5.984	0	42	156	0.094	0.982	0	8	5.002
79	157	0.017	1.116	0	8	158	0.017	0.07	0	2	1.046				79	157	0.093	25.7	0	85	158	0.093	0.293	0	6	25.407				79	157	0.094	14.497	0	85	158	0.094	1.035	0	8	13.462
80	159	0.017	1.105	0	13	160	0.017	0.14	0	4	0.965				80	159	0.093	41.527	0	85	160	0.093	0.227	0	4	41.3				80	159	0.094	5.366	0	53	160	0.094	0.904	0	8	4.462

## Sheet: Figure 4f
		8-apo-carotenal (m/z 417.3152 ± 0.01 [M+H]+)	Canthaxanthin (m/z 565.4040 ± 0.01 [M+H]+)		Adonirubin (m/z 581.3989 ± 0.01 [M+H]+)		Astaxanthin (m/z 597.3989 ± 0.01 [M+H]+)
	Replicate	Peak area	Peak area	Ratio area vs IS	Peak area	Ratio area vs IS	Peak area	Ratio area vs IS
Nannochloropsis oceanica	1	83832	74508.3	0.888781	n.d.	n.d.	209874	2.5035
	2	93349	102442	1.09741	n.d.	n.d.	269946	2.89179
	3	109666	113085	1.03118	n.d.	n.d.	323208	2.94721
Nannochloropsis oceanica sMTP-Sul-CzBKT1	1	115148	2979964	25.8794	2561289	22.2435	340919	2.9607
	2	124379	2.19518e+06	17.6491	1.73325e+06	13.9352	204423	1.64355
	3	115760	2.43803e+06	21.0612	1.83094e+06	15.8167	248195	2.14406
Nannochloropsis oceanica sMTP-Sul-CzBKT2	1	118833	1.31949e+06	11.1038	749526	6.3074	141821	1.19345
	2	110238	897586	8.14223	523174	4.74584	112557	1.02103
	3	103645	992078	9.57188	568397	5.48408	83037.5	0.801172
Nannochloropsis oceanica sMTP-Sul-EV1	1	77260.7	75091.6	0.971925	n.d.	n.d.	137887	1.7847
	2	67448.3	73828	1.09459	n.d.	n.d.	152739	2.26453
	3	82593.8	72746.3	0.880772	n.d.	n.d.	33807.7	0.409325
Nannochloropsis oceanica sMTP-Sul-EV2	1	65414	61265	0.936573	n.d.	n.d.	95273.4	1.45647
	2	79731	55604	0.697395	n.d.	n.d.	93100	1.16768
	3	73749.8	85136.3	1.15439	n.d.	n.d.	118819	1.6111

## Sheet: Figure S1b
	Nannochloropsis oceanica CCMP1779
Time (days)	0 µg ml-1 Sulfadiazine			100 µg ml-1 Sulfadiazine			500 µg ml-1 Sulfadiazine			1000 µg ml-1 Sulfadiazine
	Replicate 1	Replicate 2	Replicate 3	Replicate 1	Replicate 2	Replicate 3	Replicate 1	Replicate 2	Replicate 3	Replicate 1	Replicate 2	Replicate 3
0	0.538	0.667	0.636	0.555	0.665	0.635	0.534	0.682	0.624	0.552	0.669	0.633
7	9.24	9.13	8.53	1.483	1.361	2.024	1.35	1.696	1.991	1.284	1.613	1.711

[truncated: 3 more sheets: Figure S1c, Figure S6c, Figure S6f]
